# Supplementary material for: Dietary niche and the evolution of cranial morphology in birds
Source: Proc Biol Sci. 2019 Feb 20;286(1897):20182677. doi: 10.1098/rspb.2018.2677 (PMC6408879; doi:10.1098/rspb.2018.2677)
Supplement: Ecological Trait Data [file rspb20182677supp1.xlsx]

## Sheet: supplement 2
	Supplemental Data File 1. Felice, Tobias, Pigot and Goswami. Dietary Niche and the Evolution of Cranial Morphology in Birds. Proc. R. Soc. B. doi:10.1098/rspb.2018.2677
							Dietary Guilds									Foraging guilds
Species	Order	Family (IOC World Bird List)	Collection	Specimen.Number	Body Mass	Diet	Frugivore	Nectarivore	Granivore	Herbivore	Vertivore	Invertivore	Aquatic predator	Scavenger		Invertebrate aerial screen	Invertebrate aerial sally	Invertebrate sally to substrate	Invertebrate sally to ground	Invertebrate glean bark/rock	Invertebrate glean arboreal	Invertebrate glean ground	Invertebrate aquatic ground	Aquatic predator ground	Aquatic predator air	Aquatic predator plunge	Aquatic predator surface	Aquatic predator dive	Frugivore aerial	Frugivore glean	Frugivore ground	Nectar aerial	Nectar glean	Granivore above-ground	Granivore ground	Vegetation above-ground	Vegetation ground	Vegetation aquatic	Vertebrate aerial screening	Vertebrate aerial to substrate	Vertebrate sally to substrate	Vertebrate glean arboreal	Vertebrate glean ground	Scavenger aquatic	Scavenger ground
Accipiter nisus	Accipitriformes	Accipitridae	USNM	344423	220.79	Vertebrates	0	0	0	0	100	0	0	0		0	0	0	0	0	0	0	0	0	0	0	0	0	0	0	0	0	0	0	0	0	0	0	3	0	7	0	0	0	0
Acrocephalus arundinaceus	Passeriformes	Sylviidae	YPM	101265	30	Invertebrates	10	0	0	0	20	60	10	0		0	1	0	0	0	8	1	10	0	0	0	0	0	0	10	0	0	0	0	0	0	0	0	0	0	0	0	10	0	0
Aegotheles cristatus	Apodiformes	Aegothelidae	USNM	620228	42.78	Invertebrates	0	0	0	0	0	100	0	0		0	1	2	6	0	0	1	0	0	0	0	0	0	0	0	0	0	0	0	0	0	0	0	0	0	0	0	0	0	0
Aegypius monachus	Accipitriformes	Accipitridae	AMNH	1939	9320.55	Carrion	0	0	0	0	0	0	0	100		0	0	0	0	0	0	0	0	0	0	0	0	0	0	0	0	0	0	0	0	0	0	0	0	0	0	0	0	0	10
Alcedo atthis	Coraciiformes	Alcedinidae	YPM	102931	31.09	Vertebrates	0	0	0	0	0	0	100	0		0	0	0	0	0	0	0	0	9	0	1	0	0	0	0	0	0	0	0	0	0	0	0	0	0	0	0	0	0	0
Alectura lathami	Galliformes	Megapodiidae	MNHN	18811115	2333.06	Omnivore	20	0	20	40	10	10	0	0		0	0	0	0	0	0	10	0	0	0	0	0	0	10	0	0	0	0	0	10	0	10	0	0	0	0	0	10	0	0
Amazilia tzacatl	Apodiformes	Trochilidae	USNM	613408	4.79	Nectar	0	90	0	0	0	10	0	0		10	0	0	0	0	0	0	0	0	0	0	0	0	0	0	0	9	1	0	0	0	0	0	0	0	0	0	0	0	0
Amazona guildingii	Psittaciformes	Psittacidae	USNM	613763	646	Seeds	50	0	50	0	0	0	0	0		0	0	0	0	0	0	0	0	0	0	0	0	0	0	10	0	0	0	10	0	0	0	0	0	0	0	0	0	0	0
Anas platyrhynchos	Anseriformes	Anatidae	USNM	631964	843.42	Omnivore	0	0	40	30	0	0	30	0		0	0	0	0	0	0	0	4	0	0	0	5	1	0	0	0	0	0	0	10	0	2	8	0	0	0	0	0	0	0
Anhinga anhinga	Pelecaniformes	Anhingidae	CM	26	1235	Aquatic Animals	0	0	0	0	20	0	80	0		0	0	0	0	0	0	0	0	0	0	0	0	10	0	0	0	0	0	0	0	0	0	0	0	0	0	0	10	0	0
Anser anser	Anseriformes	Anatidae	USNM	291065	3302.41	Plants	10	0	10	80	0	0	0	0		0	0	0	0	0	0	0	0	0	0	0	0	0	0	0	10	0	0	0	10	0	10	0	0	0	0	0	0	0	0
Anseranas semipalmata	Anseriformes	Anseranatidae	USNM	347638	2393.4	Plants	0	0	30	70	0	0	0	0		0	0	0	0	0	0	0	0	0	0	0	0	0	0	0	0	0	0	0	10	0	8	2	0	0	0	0	0	0	0
Grus virgo	Gruiformes	Gruidae	MNHM	1877-660	2417	Omnivore	0	0	40	10	20	10	20	0		0	0	0	0	0	0	10	10	0	0	0	0	0	0	0	0	0	0	0	10	0	10	0	0	0	0	0	10	0	0
Lugensa brevirostris	Procellariiformes	Procellariidae	MNHN	2004-378	357	Aquatic Animals	0	0	0	0	0	0	100	0		0	0	0	0	0	0	0	0	0	2	2	6	0	0	0	0	0	0	0	0	0	0	0	0	0	0	0	0	0	0
Aptenodytes forsteri	Sphenisciformes	Spheniscidae	UMMZ	216161	33569.3	Aquatic Animals	0	0	0	0	0	0	100	0		0	0	0	0	0	0	0	0	0	0	0	0	10	0	0	0	0	0	0	0	0	0	0	0	0	0	0	0	0	0
Apteryx australis	Apterygiformes	Apterygidae	YPM	110849	2320.51	Invertebrates	10	0	0	10	0	80	0	0		0	0	0	0	0	0	10	0	0	0	0	0	0	0	0	10	0	0	0	0	0	10	0	0	0	0	0	0	0	0
Apus apus	Apodiformes	Apodidae	YPM	1023863	37.6	Invertebrates	0	0	0	0	0	100	0	0		10	0	0	0	0	0	0	0	0	0	0	0	0	0	0	0	0	0	0	0	0	0	0	0	0	0	0	0	0	0
Aquila chrysaetos	Accipitriformes	Accipitridae	MNHN	1930-152	4247.97	Vertebrates	0	0	0	0	90	0	0	10		0	0	0	0	0	0	0	0	0	0	0	0	0	0	0	0	0	0	0	0	0	0	0	0	10	0	0	0	0	10
Aramus guarauna	Gruiformes	Aramidae	USNM	635727	1080	Aquatic Animals	0	0	0	0	20	0	80	0		0	0	0	0	0	0	0	10	0	0	0	0	0	0	0	0	0	0	0	0	0	0	0	0	0	0	0	10	0	0
Archilochus colubris	Apodiformes	Trochilidae	NHMUK	S-2001.27.4	3.09	Nectar	0	60	0	0	0	40	0	0		0	7	3	0	0	0	0	0	0	0	0	0	0	0	0	0	10	0	0	0	0	0	0	0	0	0	0	0	0	0
Casmerodius albus	Pelecaniformes	Ardeidae	USNM	610600	871.33	Aquatic Animals	0	0	0	0	30	10	60	0		0	0	0	0	0	0	10	8	0	2	0	0	0	0	0	0	0	0	0	0	0	0	0	0	0	0	0	10	0	0
Ardea purpurea	Pelecaniformes	Ardeidae	MNHN	1997-225	1064.48	Aquatic Animals	0	0	0	0	30	0	70	0		0	0	0	0	0	0	0	10	0	0	0	0	0	0	0	0	0	0	0	0	0	0	0	0	0	0	0	10	0	0
Ardeotis australis	Otidiformes	Otididae	UMMZ	211267	4182.35	Omnivore	10	0	20	30	20	20	0	0		0	0	0	0	0	0	10	0	0	0	0	0	0	0	0	10	0	0	0	10	0	10	0	0	0	0	0	10	0	0
Asio otus	Strigiformes	Strigidae	MNHN	1997-457	296.57	Vertebrates	0	0	0	0	100	0	0	0		0	0	0	0	0	0	0	0	0	0	0	0	0	0	0	0	0	0	0	0	0	0	0	0	8	2	0	0	0	0
Atelornis pittoides	Coraciiformes	Brachypteraciidae	FMNH	438663	91.5	Invertebrates	0	0	0	0	20	80	0	0		0	1	0	0	0	0	9	0	0	0	0	0	0	0	0	0	0	0	0	0	0	0	0	0	0	0	0	10	0	0
Athene noctua	Strigiformes	Strigidae	USNM	490358	168.92	Invertebrates	0	0	0	10	40	50	0	0		0	0	0	8	0	0	2	0	0	0	0	0	0	0	0	10	0	0	0	10	0	10	0	0	1	8	0	1	0	0
Aulacorhynchus haematopygus	Piciformes	Ramphastidae	AMNH	27846	194.39	Fruit	60	0	0	20	10	10	0	0		0	0	0	0	0	10	0	0	0	0	0	0	0	0	10	0	0	0	0	0	10	0	0	0	0	0	10	0	0	0
Aythya valisineria	Anseriformes	Anatidae	NHMUK	S-2002471	1202	Plants	0	0	20	60	0	0	20	0		0	0	0	0	0	0	0	1	0	0	0	2	7	0	0	0	0	0	0	10	0	0	10	0	0	0	0	0	0	0
Balaeniceps rex	Pelecaniformes	Balaenicipitidae	USNM	344963	5941.01	Aquatic Animals	0	0	0	0	30	0	70	0		0	0	0	0	0	0	0	10	0	0	0	0	0	0	0	0	0	0	0	0	0	0	0	0	0	0	0	10	0	0
Balearica pavonina	Gruiformes	Gruidae	MNHM	1906-75	3590	Omnivore	0	0	10	30	20	20	20	0		0	0	0	0	0	0	10	10	0	0	0	0	0	0	0	0	0	0	0	10	0	10	0	0	0	0	0	10	0	0
Balearica regulorum	Gruiformes	Gruidae	USNM	637581	3771.99	Omnivore	0	0	20	20	20	20	20	0		0	0	0	0	0	0	10	10	0	0	0	0	0	0	0	0	0	0	0	10	0	10	0	0	0	0	0	10	0	0
Barnardius zonarius	Psittaciformes	Psittacidae	AMNH	29922	121	Fruit	50	10	20	10	0	10	0	0		0	0	0	0	0	10	0	0	0	0	0	0	0	0	10	0	0	10	8	2	8	2	0	0	0	0	0	0	0	0
Baryphthengus martii	Coraciiformes	Momotidae	USNM	614002	165.02	Fruit	30	0	0	0	10	50	10	0		0	0	7	3	0	0	0	10	0	0	0	0	0	10	0	0	0	0	0	0	0	0	0	0	0	10	0	0	0	0
Baryphthengus ruficapillus	Coraciiformes	Momotidae	USNM	428200	141.65	Invertebrates	20	0	0	0	20	60	0	0		0	0	7	3	0	0	0	0	0	0	0	0	0	10	0	0	0	0	0	0	0	0	0	0	0	10	0	0	0	0
Bombycilla cedrorum	Passeriformes	Bombycillidae	YPM	109267	31.58	Fruit	70	0	0	10	0	20	0	0		0	5	0	0	0	5	0	0	0	0	0	0	0	3	7	0	0	0	0	0	10	0	0	0	0	0	0	0	0	0
Bombycilla garrulus	Passeriformes	Bombycillidae	YPM	112292	54.41	Fruit	50	0	0	20	0	30	0	0		0	5	0	0	0	5	0	0	0	0	0	0	0	0	10	0	0	0	0	0	10	0	0	0	0	0	0	0	0	0
Bonasa umbellus	Galliformes	Phasianidae	YPM	104640	530.91	Plants	20	0	0	70	0	10	0	0		0	0	0	0	0	0	10	0	0	0	0	0	0	0	10	0	0	0	0	0	4	6	0	0	0	0	0	0	0	0
Brachypteracias leptosomus	Coraciiformes	Brachypteraciidae	FMNH	438658	185	Invertebrates	0	0	0	0	20	80	0	0		0	0	7	1	0	1	1	0	0	0	0	0	0	0	0	0	0	0	0	0	0	0	0	0	0	9	1	0	0	0
Branta canadensis	Anseriformes	Anatidae	USNM	488182	2811.68	Plants	10	0	0	90	0	0	0	0		0	0	0	0	0	0	0	0	0	0	0	0	0	0	0	10	0	0	0	0	0	8	2	0	0	0	0	0	0	0
Bubo bubo	Strigiformes	Strigidae	USNM	610383	2668.51	Vertebrates	0	0	0	0	80	10	10	0		0	0	0	10	0	0	0	0	9	1	0	0	0	0	0	0	0	0	0	0	0	0	0	0	2	8	0	0	0	0
Bubulcus ibis	Pelecaniformes	Ardeidae	MNHN	1997-208	365.95	Invertebrates	0	0	0	0	20	40	30	10		0	2	0	0	0	0	8	10	0	0	0	0	0	0	0	0	0	0	0	0	0	0	0	0	0	0	0	10	0	10
Bucanetes githagineus	Passeriformes	Fringillidae	MNHN	1997-561	19.6	Seeds	10	0	60	20	0	10	0	0		0	0	0	0	0	0	10	0	0	0	0	0	0	0	0	10	0	0	0	10	0	10	0	0	0	0	0	0	0	0
Bucco capensis	Piciformes	Bucconidae	USNM	621739	54	Vertebrates	0	0	0	0	70	30	0	0		0	0	10	0	0	0	0	0	0	0	0	0	0	0	0	0	0	0	0	0	0	0	0	0	0	10	0	0	0	0
Buceros rhinoceros	Bucerotiformes	Bucerotidae	USNM	346727	2371.58	Fruit	70	0	0	0	20	10	0	0		0	0	0	0	0	10	0	0	0	0	0	0	0	0	10	0	0	0	0	0	0	0	0	0	0	0	10	0	0	0
Bucorvus abyssinicus	Bucerotiformes	Bucorvidae	MNHN	1884-437	4000	Omnivore	10	0	10	0	40	30	0	10		0	0	0	0	0	0	10	0	0	0	0	0	0	0	0	10	0	0	0	10	0	0	0	0	0	0	0	10	0	10
Buphagus erythrorhynchus	Passeriformes	Sturnidae	USNM	491371	50.74	Invertebrates	0	0	0	0	20	80	0	0		0	1	0	0	9	0	0	0	0	0	0	0	0	0	0	0	0	0	0	0	0	0	0	0	0	0	10	0	0	0
Burhinus bistriatus	Charadriiformes	Burhinidae	USNM	621089	787	Invertebrates	0	0	0	0	40	60	0	0		0	0	0	0	0	0	10	0	0	0	0	0	0	0	0	0	0	0	0	0	0	0	0	0	0	0	0	10	0	0
Burhinus oedicnemus	Charadriiformes	Burhinidae	MNHN	1877-333	459	Invertebrates	0	0	10	0	40	50	0	0		0	0	0	0	0	0	10	0	0	0	0	0	0	0	0	0	0	0	0	10	0	0	0	0	0	0	0	10	0	0
Buteo buteo	Accipitriformes	Accipitridae	NHMUK	S-1972-11-59	759.1	Vertebrates	0	0	0	0	100	0	0	0		0	0	0	0	0	0	0	0	0	0	0	0	0	0	0	0	0	0	0	0	0	0	0	0	3	7	0	0	0	0
Cacatua alba	Psittaciformes	Psittacidae	USNM	557129	570	Seeds	40	0	50	0	0	10	0	0		0	0	0	0	0	10	0	0	0	0	0	0	0	0	10	0	0	0	10	0	0	0	0	0	0	0	0	0	0	0
Cuculus pallidus	Cuculiformes	Cuculidae	NHMUK	1966-50-34	87.69	Invertebrates	0	0	0	0	0	100	0	0		0	0	0	0	0	7	3	0	0	0	0	0	0	0	0	0	0	0	0	0	0	0	0	0	0	0	0	0	0	0
Calandrella rufescens	Passeriformes	Alaudidae	NHMUK	S-1952-2-601	24.1	Seeds	0	0	50	10	0	40	0	0		0	0	0	0	0	0	10	0	0	0	0	0	0	0	0	10	0	0	0	10	0	10	0	0	0	0	0	0	0	0
Calcarius lapponicus	Passeriformes	Emberizidae	NHMUK	S-1958-20-1	27.84	Seeds	0	0	50	0	0	50	0	0		0	0	0	0	0	3	7	0	0	0	0	0	0	0	0	0	0	0	3	7	0	0	0	0	0	0	0	0	0	0
Calonectris diomedea	Procellariiformes	Procellariidae	MNHN	2004-413	534.99	Aquatic Animals	0	0	0	0	0	0	80	20		0	0	0	0	0	0	0	0	0	0	6	4	0	0	0	0	0	0	0	0	0	0	0	0	0	0	0	0	10	0
Calyptomena viridis	Passeriformes	Eurylaimidae	UMMZ	218090	58.5	Fruit	70	0	0	0	0	30	0	0		0	5	2	0	0	2	1	0	0	0	0	0	0	6	4	0	0	0	0	0	0	0	0	0	0	0	0	0	0	0
Campylorhamphus trochilirostris	Passeriformes	Dendrocolaptidae	FMNH	321456	40.8	Invertebrates	0	0	0	0	10	90	0	0		0	0	0	0	9	1	0	0	0	0	0	0	0	0	0	0	0	0	0	0	0	0	0	0	0	0	10	0	0	0
Capito niger	Piciformes	Ramphastidae	FMNH	290503	57.37	Fruit	80	0	0	0	0	20	0	0		0	0	0	0	0	10	0	0	0	0	0	0	0	0	10	0	0	0	0	0	0	0	0	0	0	0	0	0	0	0
Caprimulgus aegyptius	Caprimulgiformes	Caprimulgidae	USNM	641346	77.3	Invertebrates	0	0	0	0	0	100	0	0		10	0	0	0	0	0	0	0	0	0	0	0	0	0	0	0	0	0	0	0	0	0	0	0	0	0	0	0	0	0
Caprimulgus carolinensis	Caprimulgiformes	Caprimulgidae	YPM	144277	109	Invertebrates	0	0	0	0	10	90	0	0		9	1	0	0	0	0	0	0	0	0	0	0	0	0	0	0	0	0	0	0	0	0	0	10	0	0	0	0	0	0
Caprimulgus europaeus	Caprimulgiformes	Caprimulgidae	USNM	603601	67	Invertebrates	0	0	0	0	0	100	0	0		8	2	0	0	0	0	0	0	0	0	0	0	0	0	0	0	0	0	0	0	0	0	0	0	0	0	0	0	0	0
Caprimulgus macrurus	Caprimulgiformes	Caprimulgidae	USNM	557180	66.2	Invertebrates	0	0	0	0	0	100	0	0		5	5	0	0	0	0	0	0	0	0	0	0	0	0	0	0	0	0	0	0	0	0	0	0	0	0	0	0	0	0
Cardinalis cardinalis	Passeriformes	Cardinalidae	AMNH	26587	42.64	Seeds	20	0	50	10	0	20	0	0		0	0	0	0	0	10	0	0	0	0	0	0	0	0	10	0	0	10	10	0	10	0	0	0	0	0	0	0	0	0
Cariama cristata	Cariamiformes	Cariamidae	NHMUK	1853-7-12-8	1400	Invertebrates	10	0	10	0	20	60	0	0		0	0	0	0	0	0	10	0	0	0	0	0	0	0	0	10	0	0	0	10	0	0	0	0	0	0	0	10	0	0
Casuarius bennetti	Casuariiformes	Casuariidae	NHMUK	1950231	35000	Fruit	80	0	0	0	10	10	0	0		0	0	0	0	0	0	10	0	0	0	0	0	0	0	0	10	0	0	0	0	0	0	0	0	0	0	0	10	0	0
Casuarius unappendiculatus	Casuariiformes	Casuariidae	USNM	489302	46073.8	Fruit	60	0	0	10	10	20	0	0		0	0	0	0	0	0	10	0	0	0	0	0	0	0	0	10	0	0	0	0	0	10	0	0	0	0	0	10	0	0
Cathartes aura	Accipitriformes	Cathartidae	USNM	17872	1518.24	Carrion	0	0	0	0	0	0	0	100		0	0	0	0	0	0	0	0	0	0	0	0	0	0	0	0	0	0	0	0	0	0	0	0	0	0	0	0	0	10
Catharus fuscescens	Passeriformes	Turdidae	USNM	501951	31.9	Invertebrates	30	0	0	0	10	60	0	0		0	0	0	0	0	3	7	0	0	0	0	0	0	0	4	6	0	0	0	0	0	0	0	0	0	0	3	7	0	0
Celeus flavescens	Piciformes	Picidae	AMNH	4212	139	Invertebrates	30	0	0	0	0	70	0	0		0	0	0	0	8	0	2	0	0	0	0	0	0	0	10	0	0	0	0	0	0	0	0	0	0	0	0	0	0	0
Centropus phasianinus	Cuculiformes	Cuculidae	MNHM	A-4173	381.98	Invertebrates	0	0	0	0	30	70	0	0		0	0	0	0	0	2	8	0	0	0	0	0	0	0	0	0	0	0	0	0	0	0	0	0	0	0	0	10	0	0
Cephalopterus ornatus	Passeriformes	Cotingidae	FMNH	106996	380	Omnivore	50	0	0	0	10	40	0	0		0	0	8	0	0	2	0	0	0	0	0	0	0	8	2	0	0	0	0	0	0	0	0	0	0	9	1	0	0	0
Cepphus grylle	Charadriiformes	Alcidae	USNM	612213	378	Aquatic Animals	0	0	0	0	0	0	100	0		0	0	0	0	0	0	0	0	0	0	0	0	10	0	0	0	0	0	0	0	0	0	0	0	0	0	0	0	0	0
Chaetura pelagica	Apodiformes	Apodidae	USNM	492655	23.6	Invertebrates	0	0	0	0	0	100	0	0		10	0	0	0	0	0	0	0	0	0	0	0	0	0	0	0	0	0	0	0	0	0	0	0	0	0	0	0	0	0
Charadrius vociferus	Charadriiformes	Charadriidae	USNM	553645	96.44	Invertebrates	0	0	10	0	0	40	50	0		0	0	0	0	0	0	10	10	0	0	0	0	0	0	0	0	0	0	0	10	0	0	0	0	0	0	0	0	0	0
Chauna chavaria	Anseriformes	Anhimidae	NHMUK	S-1954-3-3	2557.64	Plants	0	0	0	100	0	0	0	0		0	0	0	0	0	0	0	0	0	0	0	0	0	0	0	0	0	0	0	0	0	0	10	0	0	0	0	0	0	0
Chauna torquata	Anseriformes	Anhimidae	USNM	347352	4400	Plants	0	0	20	80	0	0	0	0		0	0	0	0	0	0	0	0	0	0	0	0	0	0	0	0	0	0	0	10	0	2	8	0	0	0	0	0	0	0
Chelidoptera tenebrosa	Piciformes	Bucconidae	USNM	622945	35.9	Invertebrates	0	0	0	0	0	100	0	0		0	10	0	0	0	0	0	0	0	0	0	0	0	0	0	0	0	0	0	0	0	0	0	0	0	0	0	0	0	0
Chionis albus	Charadriiformes	Chionidae	NHMUK	S-1973-66-85	675.69	Carrion	0	0	0	0	20	0	0	80		0	0	0	0	0	0	0	0	0	0	0	0	0	0	0	0	0	0	0	0	0	0	0	0	0	0	0	10	0	10
Chlamydotis undulata	Otidiformes	Otididae	NHMUK	S-2010-5-2	1501.33	Omnivore	20	0	20	30	10	20	0	0		0	0	0	0	0	0	10	0	0	0	0	0	0	0	0	10	0	0	0	10	0	10	0	0	0	0	0	10	0	0
Chlidonias niger	Charadriiformes	Laridae	USNM	499661	65.3	Aquatic Animals	0	0	0	0	0	10	90	0		10	0	0	0	0	0	0	0	0	9	1	0	0	0	0	0	0	0	0	0	0	0	0	0	0	0	0	0	0	0
Chloroceryle aenea	Coraciiformes	Alcedinidae	USNM	623157	13.75	Aquatic Animals	0	0	0	0	0	0	100	0		0	0	0	0	0	0	0	0	10	0	0	0	0	0	0	0	0	0	0	0	0	0	0	0	0	0	0	0	0	0
Chloropsis aurifrons	Passeriformes	Chloropseidae	FMNH	1042982	32.31	Nectar	30	50	0	0	0	20	0	0		0	0	0	0	0	10	0	0	0	0	0	0	0	0	10	0	1	9	0	0	0	0	0	0	0	0	0	0	0	0
Chordeiles minor	Caprimulgiformes	Caprimulgidae	YPM	109237	79.3	Invertebrates	0	0	0	0	0	100	0	0		10	0	0	0	0	0	0	0	0	0	0	0	0	0	0	0	0	0	0	0	0	0	0	0	0	0	0	0	0	0
Larus philadelphia	Charadriiformes	Laridae	YPM	103857	210.71	Aquatic Animals	0	0	0	0	0	50	50	0		9	1	0	0	0	0	0	0	0	4	2	4	0	0	0	0	0	0	0	0	0	0	0	0	0	0	0	0	0	0
Chunga burmeisteri	Cariamiformes	Cariamidae	FMNH	106731	1298	Omnivore	0	0	10	30	30	30	0	0		0	0	0	0	0	0	10	0	0	0	0	0	0	0	0	0	0	0	0	10	0	10	0	0	0	0	0	10	0	0
Cichladusa guttata	Passeriformes	Muscicapidae	FMNH	369058	23.11	Invertebrates	30	0	0	0	0	70	0	0		0	0	0	0	0	0	10	0	0	0	0	0	0	0	10	0	0	0	0	0	0	0	0	0	0	0	0	0	0	0
Ciconia ciconia	Ciconiiformes	Ciconiidae	MNHN	187979	3445.8	Omnivore	0	0	0	0	40	30	20	10		0	0	0	0	0	0	10	10	0	0	0	0	0	0	0	0	0	0	0	0	0	0	0	0	0	0	0	10	0	10
Ciconia maguari	Ciconiiformes	Ciconiidae	NHMUK	S-1955-5-2	3994.99	Aquatic Animals	0	0	0	0	20	0	80	0		0	0	0	0	0	0	0	10	0	0	0	0	0	0	0	0	0	0	0	0	0	0	0	0	0	0	0	10	0	0
Cinclus mexicanus	Passeriformes	Cinclidae	FMNH	288098	56.68	Aquatic Animals	0	0	0	0	10	20	70	0		0	2	0	0	0	0	8	5	0	0	0	0	5	0	0	0	0	0	0	0	0	0	0	0	0	0	0	10	0	0
Cisticola cantans	Passeriformes	Cisticolidae	FMNH	313190	11.7	Invertebrates	0	0	0	0	0	100	0	0		0	0	0	0	0	7	3	0	0	0	0	0	0	0	0	0	0	0	0	0	0	0	0	0	0	0	0	0	0	0
Clamator glandarius	Cuculiformes	Cuculidae	USNM	431797	143	Invertebrates	0	0	0	0	10	90	0	0		0	0	0	0	0	7	3	0	0	0	0	0	0	0	0	0	0	0	0	0	0	0	0	0	0	0	7	3	0	0
Climacteris rufus	Passeriformes	Climacteridae	AMNH	29997	32.64	Invertebrates	0	10	10	0	0	80	0	0		0	0	0	0	6	2	2	0	0	0	0	0	0	0	0	0	0	10	10	0	0	0	0	0	0	0	0	0	0	0
Cnemophilus loriae	Passeriformes	Cnemophilidae	YPM	105212	83.97	Fruit	90	0	0	0	0	10	0	0		0	0	0	0	0	0	10	0	0	0	0	0	0	0	10	0	0	0	0	0	0	0	0	0	0	0	0	0	0	0
Colinus virginianus	Galliformes	Odontophoridae	NHMUK	S-1994-64-2	171.89	Seeds	0	0	70	30	0	0	0	0		0	0	0	0	0	0	0	0	0	0	0	0	0	0	0	0	0	0	0	10	0	10	0	0	0	0	0	0	0	0
Colius striatus	Coliiformes	Coliidae	USNM	558542	51.1	Fruit	70	10	0	20	0	0	0	0		0	0	0	0	0	0	0	0	0	0	0	0	0	0	10	0	0	10	0	0	10	0	0	0	0	0	0	0	0	0
Colluricincla harmonica	Passeriformes	Colluricinclidae	NHMUK	S-1966-51-171	65.8	Invertebrates	10	0	10	0	20	60	0	0		0	0	2	0	2	4	2	0	0	0	0	0	0	0	10	0	0	0	10	0	0	0	0	0	0	0	8	2	0	0
Columba livia	Columbiformes	Columbidae	YPM	107622	354.2	Seeds	0	0	60	30	0	10	0	0		0	0	0	0	0	0	10	0	0	0	0	0	0	0	0	0	0	0	0	10	0	10	0	0	0	0	0	0	0	0
Columbina passerina	Columbiformes	Columbidae	USNM	554675	35.36	Seeds	40	0	50	0	0	10	0	0		0	0	0	0	0	0	10	0	0	0	0	0	0	0	0	10	0	0	0	10	0	0	0	0	0	0	0	0	0	0
Conopophaga ardesiaca	Passeriformes	Conopophagidae	FMNH	322380	26.3	Invertebrates	0	0	0	0	0	100	0	0		0	0	0	7	0	3	0	0	0	0	0	0	0	0	0	0	0	0	0	0	0	0	0	0	0	0	0	0	0	0
Coracias benghalensis	Coraciiformes	Coraciidae	USNM	343284	157.46	Vertebrates	0	0	0	0	50	50	0	0		0	0	0	10	0	0	0	0	0	0	0	0	0	0	0	0	0	0	0	0	0	0	0	0	0	10	0	0	0	0
Coracina novaehollandiae	Passeriformes	Campephagidae	CM	S-15217	118	Invertebrates	10	0	10	10	10	60	0	0		0	4	1	2	1	1	1	0	0	0	0	0	0	0	10	0	0	0	10	0	9	1	0	0	2	5	2	1	0	0
Corvus brachyrhynchos	Passeriformes	Corvidae	USNM	553267	448.76	Omnivore	20	0	10	0	20	20	10	20		0	2	0	0	0	0	8	10	0	0	0	0	0	0	0	10	0	0	0	10	0	0	0	0	0	0	0	10	0	10
Corvus corone	Passeriformes	Corvidae	NHMUK	S-1976-271	570	Omnivore	0	0	10	0	40	30	0	20		0	0	0	0	0	0	10	0	0	0	0	0	0	0	0	0	0	0	0	10	0	0	0	0	0	0	0	10	0	10
Corythaeola cristata	Musophagiformes	Musophagidae	AMNH	24784	964.99	Fruit	60	0	0	30	0	10	0	0		0	0	0	0	0	10	0	0	0	0	0	0	0	0	10	0	0	0	0	0	9	0	1	0	0	0	0	0	0	0
Coturnix coturnix	Galliformes	Phasianidae	USNM	603427	96.28	Seeds	0	0	80	0	0	20	0	0		0	0	0	0	0	0	10	0	0	0	0	0	0	0	0	0	0	0	0	10	0	0	0	0	0	0	0	0	0	0
Coua gigas	Cuculiformes	Cuculidae	FMNH	360040	424	Invertebrates	0	0	10	0	0	90	0	0		0	0	0	0	0	0	10	0	0	0	0	0	0	0	0	0	0	0	0	10	0	0	0	0	0	0	0	0	0	0
Crax rubra	Galliformes	Cracidae	NHMUK	18537127	4133	Fruit	80	0	0	10	0	10	0	0		0	0	0	0	0	0	10	0	0	0	0	0	0	0	0	10	0	0	0	0	0	10	0	0	0	0	0	0	0	0
Crypturellus cinereus	Tinamiformes	Tinamidae	USNM	428833	506.63	Omnivore	50	0	40	0	0	10	0	0		0	0	0	0	0	0	10	0	0	0	0	0	0	0	0	10	0	0	0	10	0	0	0	0	0	0	0	0	0	0
Cuculus canorus	Cuculiformes	Cuculidae	USNM	490322	111.36	Invertebrates	10	0	0	0	0	90	0	0		0	0	0	0	0	8	2	0	0	0	0	0	0	0	10	0	0	0	0	0	0	0	0	0	0	0	0	0	0	0
Culicicapa ceylonensis	Passeriformes	Muscicapidae	YPM	107307	7.7	Invertebrates	0	0	0	0	0	100	0	0		0	7	0	0	0	3	0	0	0	0	0	0	0	0	0	0	0	0	0	0	0	0	0	0	0	0	0	0	0	0
Cursorius cursor	Charadriiformes	Glareolidae	USNM	603507	138	Invertebrates	0	0	10	0	0	90	0	0		0	0	0	0	0	0	10	0	0	0	0	0	0	0	0	0	0	0	0	10	0	0	0	0	0	0	0	0	0	0
Cygnus cygnus	Anseriformes	Anatidae	MNHN	1893482	9349.99	Plants	0	0	0	100	0	0	0	0		0	0	0	0	0	0	0	0	0	0	0	0	0	0	0	0	0	0	0	0	0	2	8	0	0	0	0	0	0	0
Dendrocygna arcuata	Anseriformes	Anatidae	NHMUK	20122804	796.18	Plants	0	0	0	100	0	0	0	0		0	0	0	0	0	0	0	0	0	0	0	0	0	0	0	0	0	0	0	0	0	0	10	0	0	0	0	0	0	0
Dendroica petechia	Passeriformes	Parulidae	NHMUK	S-1986-60-66	10.22	Invertebrates	20	0	0	0	0	80	0	0		0	1	2	0	0	7	0	0	0	0	0	0	0	0	10	0	0	0	0	0	0	0	0	0	0	0	0	0	0	0
Deroptyus accipitrinus	Psittaciformes	Psittacidae	FMNH	106399	246	Fruit	60	0	20	20	0	0	0	0		0	0	0	0	0	0	0	0	0	0	0	0	0	0	10	0	0	0	10	0	10	0	0	0	0	0	0	0	0	0
Dicaeum ignipectus	Passeriformes	Dicaeidae	USNM	392315	5.72	Omnivore	40	40	0	0	0	20	0	0		0	0	0	0	0	10	0	0	0	0	0	0	0	0	10	0	0	10	0	0	0	0	0	0	0	0	0	0	0	0
Dicrurus macrocercus	Passeriformes	Dicruridae	USNM	292203	48.3	Invertebrates	0	0	10	0	20	60	0	10		0	6	3	1	0	0	0	0	0	0	0	0	0	0	0	0	0	0	10	0	0	0	0	0	0	10	0	0	10	0
Dicrurus megarhynchus	Passeriformes	Dicruridae	USNM	615058	130	Invertebrates	0	0	0	0	0	100	0	0		0	6	2	0	0	2	0	0	0	0	0	0	0	0	0	0	0	0	0	0	0	0	0	0	0	0	0	0	0	0
Diomedea exulans	Procellariiformes	Diomedeidae	NHMUK	1848-8-31-36	6961.29	Aquatic Animals	0	0	0	0	0	0	90	10		0	0	0	0	0	0	0	0	0	0	2	8	0	0	0	0	0	0	0	0	0	0	0	0	0	0	0	0	10	0
Donacobius atricapilla	Passeriformes	Mimidae	UMMZ	227534	36.8	Invertebrates	0	0	0	0	0	100	0	0		0	1	0	0	0	9	0	0	0	0	0	0	0	0	0	0	0	0	0	0	0	0	0	0	0	0	0	0	0	0
Dromaius novaehollandiae	Casuariiformes	Dromaiidae	USNM	500379	34093.2	Omnivore	30	0	30	20	0	20	0	0		0	0	0	0	0	0	10	0	0	0	0	0	0	0	0	10	0	0	0	10	0	10	0	0	0	0	0	0	0	0
Dromas ardeola	Charadriiformes	Dromadidae	NHMUK	S-1957-7-11	325	Aquatic Animals	0	0	0	0	0	0	100	0		0	0	0	0	0	0	0	10	0	0	0	0	0	0	0	0	0	0	0	0	0	0	0	0	0	0	0	0	0	0
Drymodes brunneopygia	Passeriformes	Petroicidae	AMNH	29949	32.95	Invertebrates	0	0	20	0	0	80	0	0		0	0	0	0	0	4	6	0	0	0	0	0	0	0	0	0	0	0	10	0	0	0	0	0	0	0	0	0	0	0
Dryocopus pileatus	Piciformes	Picidae	FMNH	349048	286.59	Invertebrates	20	0	10	0	0	70	0	0		0	0	0	0	8	0	2	0	0	0	0	0	0	0	10	0	0	0	10	0	0	0	0	0	0	0	0	0	0	0
Dulus dominicus	Passeriformes	Dulidae	AMNH	25478	48.4	Fruit	70	0	0	20	0	10	0	0		2	0	0	0	0	8	0	0	0	0	0	0	0	0	10	0	0	0	0	0	10	0	0	0	0	0	0	0	0	0
Egretta garzetta	Pelecaniformes	Ardeidae	USNM	430820	312	Aquatic Animals	0	0	0	0	20	10	70	0		0	0	0	0	0	0	10	9	0	1	0	0	0	0	0	0	0	0	0	0	0	0	0	0	0	0	0	10	0	0
Emberiza cirlus	Passeriformes	Emberizidae	MNHN	1997-753	25.6	Seeds	0	0	60	0	0	40	0	0		0	0	0	0	0	0	10	0	0	0	0	0	0	0	0	0	0	0	2	8	0	0	0	0	0	0	0	0	0	0
Eubucco bourcierii	Piciformes	Ramphastidae	USNM	560025	37	Fruit	60	0	0	0	0	40	0	0		0	0	3	0	0	7	0	0	0	0	0	0	0	0	10	0	0	0	0	0	0	0	0	0	0	0	0	0	0	0
Eudocimus ruber	Pelecaniformes	Threskiornithidae	USNM	322060	660.08	Aquatic Animals	0	0	0	0	0	0	100	0		0	0	0	0	0	0	0	10	0	0	0	0	0	0	0	0	0	0	0	0	0	0	0	0	0	0	0	0	0	0
Eudromia elegans	Tinamiformes	Tinamidae	USNM	345094	702.9	Omnivore	20	0	30	30	0	20	0	0		0	0	0	0	0	0	10	0	0	0	0	0	0	0	0	10	0	0	0	10	0	10	0	0	0	0	0	0	0	0
Eurostopodus macrotis	Caprimulgiformes	Caprimulgidae	USNM	431310	140.64	Invertebrates	0	0	0	0	0	100	0	0		10	0	0	0	0	0	0	0	0	0	0	0	0	0	0	0	0	0	0	0	0	0	0	0	0	0	0	0	0	0
Eurylaimus ochromalus	Passeriformes	Eurylaimidae	YPM	104081	33.3	Invertebrates	0	0	0	0	0	100	0	0		0	2	3	0	1	4	0	0	0	0	0	0	0	0	0	0	0	0	0	0	0	0	0	0	0	0	0	0	0	0
Eurypyga helias	Eurypygiformes	Eurypygidae	MNHN	1869-396	210	Aquatic Animals	0	0	0	0	20	10	70	0		0	0	0	0	0	0	10	10	0	0	0	0	0	0	0	0	0	0	0	0	0	0	0	0	0	0	0	10	0	0
Eurystomus gularis	Coraciiformes	Coraciidae	USNM	292414	96.29	Invertebrates	0	0	0	0	0	100	0	0		10	0	0	0	0	0	0	0	0	0	0	0	0	0	0	0	0	0	0	0	0	0	0	0	0	0	0	0	0	0
Eutoxeres condamini	Apodiformes	Trochilidae	FMNH	291752	10.79	Nectar	0	90	0	0	0	10	0	0		0	0	0	0	0	10	0	0	0	0	0	0	0	0	0	0	0	10	0	0	0	0	0	0	0	0	0	0	0	0
Falco peregrinus	Falconiformes	Falconidae	USNM	491265	759.95	Vertebrates	0	0	0	0	90	10	0	0		10	0	0	0	0	0	0	0	0	0	0	0	0	0	0	0	0	0	0	0	0	0	0	9	1	0	0	0	0	0
Formicarius analis	Passeriformes	Formicariidae	USNM	614119	62.19	Invertebrates	10	0	0	0	10	80	0	0		0	0	0	0	0	0	10	0	0	0	0	0	0	0	0	10	0	0	0	0	0	0	0	0	0	0	0	10	0	0
Formicarius rufipectus	Passeriformes	Formicariidae	USNM	559999	74.4	Invertebrates	0	0	0	0	10	90	0	0		0	0	0	0	0	0	10	0	0	0	0	0	0	0	0	0	0	0	0	0	0	0	0	0	0	0	0	10	0	0
Fratercula arctica	Charadriiformes	Alcidae	MNHN	1888-339	593.01	Aquatic Animals	0	0	0	0	0	0	100	0		0	0	0	0	0	0	0	0	0	0	0	0	10	0	0	0	0	0	0	0	0	0	0	0	0	0	0	0	0	0
Fregata magnificens	Pelecaniformes	Fregatidae	USNM	610592	1490.52	Aquatic Animals	0	0	0	0	20	0	70	10		0	0	0	0	0	0	0	0	0	10	0	0	0	0	0	0	0	0	0	0	0	0	0	0	10	0	0	0	0	10
Fregata minor	Pelecaniformes	Fregatidae	MNHN	1997-180	1274.67	Aquatic Animals	0	0	0	0	10	0	80	10		0	0	0	0	0	0	0	0	0	10	0	0	0	0	0	0	0	0	0	0	0	0	0	0	10	0	0	0	0	10
Fulmarus glacialis	Procellariiformes	Procellariidae	NHMUK	1898-71-21	611.94	Aquatic Animals	0	0	0	0	0	0	90	10		0	0	0	0	0	0	0	0	0	0	2	8	0	0	0	0	0	0	0	0	0	0	0	0	0	0	0	0	8	2
Furnarius rufus	Passeriformes	Furnariidae	YPM	103236	46.42	Invertebrates	0	0	20	0	0	80	0	0		0	0	0	0	0	0	10	0	0	0	0	0	0	0	0	0	0	0	0	10	0	0	0	0	0	0	0	0	0	0
Galbula dea	Piciformes	Galbulidae	USNM	623088	27.4	Invertebrates	0	0	0	0	0	100	0	0		0	10	0	0	0	0	0	0	0	0	0	0	0	0	0	0	0	0	0	0	0	0	0	0	0	0	0	0	0	0
Galbula ruficauda	Piciformes	Galbulidae	AMNH	25635	26.5	Invertebrates	0	0	0	0	0	100	0	0		0	8	2	0	0	0	0	0	0	0	0	0	0	0	0	0	0	0	0	0	0	0	0	0	0	0	0	0	0	0
Gallinula chloropus	Gruiformes	Rallidae	NHMUK	S-1981-13-35	339.63	Omnivore	10	0	20	30	0	10	30	0		0	0	0	0	0	0	10	5	0	0	0	5	0	0	0	10	0	0	0	10	0	3	7	0	0	0	0	0	0	0
Gallus gallus	Galliformes	Phasianidae	MNHN	1880207	751.72	Omnivore	20	0	20	30	0	30	0	0		0	0	0	0	0	0	10	0	0	0	0	0	0	0	0	10	0	0	0	10	0	10	0	0	0	0	0	0	0	0
Gampsonyx swainsonii	Accipitriformes	Accipitridae	USNM	622231	92.9	Vertebrates	0	0	0	0	90	10	0	0		0	0	10	0	0	0	0	0	0	0	0	0	0	0	0	0	0	0	0	0	0	0	0	0	2	8	0	0	0	0
Garrulax galbanus	Passeriformes	Timaliidae	CM	S-16131	56	Invertebrates	0	0	30	0	0	70	0	0		0	0	0	0	0	0	10	0	0	0	0	0	0	0	0	0	0	0	10	0	0	0	0	0	0	0	0	0	0	0
Garrulus glandarius	Passeriformes	Corvidae	MNHN	1931-254	159.46	Omnivore	30	0	20	0	10	40	0	0		0	0	0	0	0	10	0	0	0	0	0	0	0	0	10	0	0	0	10	0	0	0	0	0	0	0	10	0	0	0
Gavia stellata	Gaviiformes	Gaviidae	USNM	561404	1486	Aquatic Animals	0	0	0	0	0	0	100	0		0	0	0	0	0	0	0	0	0	0	0	0	10	0	0	0	0	0	0	0	0	0	0	0	0	0	0	0	0	0
Geococcyx californianus	Cuculiformes	Cuculidae	USNM	610961	376	Invertebrates	10	0	0	0	20	60	0	10		0	0	0	0	0	0	10	0	0	0	0	0	0	0	0	10	0	0	0	0	0	0	0	0	0	0	0	10	0	10
Geospiza fortis	Passeriformes	Emberizidae	USNM	345593	24	Seeds	10	0	60	10	0	20	0	0		0	0	0	0	0	3	7	0	0	0	0	0	0	0	10	0	0	0	0	10	5	5	0	0	0	0	0	0	0	0
Geospiza fuliginosa	Passeriformes	Emberizidae	USNM	345595	14.5	Seeds	0	0	60	10	0	30	0	0		0	0	0	0	0	3	7	0	0	0	0	0	0	0	0	0	0	0	0	10	5	5	0	0	0	0	0	0	0	0
Grallaria ruficapilla	Passeriformes	Formicariidae	AMNH	24122	82.67	Invertebrates	0	0	0	0	0	100	0	0		0	0	0	0	0	0	10	0	0	0	0	0	0	0	0	0	0	0	0	0	0	0	0	0	0	0	0	0	0	0
Grus americana	Gruiformes	Gruidae	USNM	623326	5825.99	Vertebrates	20	0	10	0	20	20	30	0		0	0	0	0	0	0	10	10	0	0	0	0	0	0	0	10	0	0	0	10	0	0	0	0	0	0	0	10	0	0
Grus antigone	Gruiformes	Gruidae	NHMUK	S-1952-2-149	5916.22	Omnivore	0	0	30	30	20	10	10	0		0	0	0	0	0	0	10	10	0	0	0	0	0	0	0	0	0	0	0	10	0	5	5	0	0	0	0	10	0	0
Gymnorhina tibicen	Passeriformes	Cracticidae	USNM	632142	284.87	Invertebrates	0	0	0	0	20	70	0	10		0	0	0	0	0	0	10	0	0	0	0	0	0	0	0	0	0	0	0	0	0	0	0	0	0	0	0	10	0	10
Gyps fulvus	Accipitriformes	Accipitridae	MNHN	1995-160	7435.99	Carrion	0	0	0	0	0	0	0	100		0	0	0	0	0	0	0	0	0	0	0	0	0	0	0	0	0	0	0	0	0	0	0	0	0	0	0	0	0	10
Haematopus ostralegus	Charadriiformes	Haematopodidae	MNHN	ME-3752	526	Aquatic Animals	0	0	0	0	0	10	90	0		0	0	0	0	0	0	10	10	0	0	0	0	0	0	0	0	0	0	0	0	0	0	0	0	0	0	0	0	0	0
Haliaeetus albicilla	Accipitriformes	Accipitridae	USNM	292774	4729.27	Aquatic Animals	0	0	0	0	10	0	80	10		0	0	0	0	0	0	0	0	0	10	0	0	0	0	0	0	0	0	0	0	0	0	0	10	0	0	0	0	3	7
Haliaeetus leucocephalus	Accipitriformes	Accipitridae	MNHN	A-4056	4700.58	Aquatic Animals	0	0	0	0	30	0	50	20		0	0	0	0	0	0	0	0	4	6	0	0	0	0	0	0	0	0	0	0	0	0	0	2	4	4	0	0	3	7
Hemiprocne mystacea	Apodiformes	Hemiprocnidae	AMNH	6982	70.1	Invertebrates	0	0	0	0	0	100	0	0		10	0	0	0	0	0	0	0	0	0	0	0	0	0	0	0	0	0	0	0	0	0	0	0	0	0	0	0	0	0
Himantopus himantopus	Charadriiformes	Recurvirostridae	MNHN	1880-271	176.82	Aquatic Animals	0	0	0	0	0	10	90	0		0	0	0	0	0	0	10	10	0	0	0	0	0	0	0	0	0	0	0	0	0	0	0	0	0	0	0	0	0	0
Himantopus mexicanus	Charadriiformes	Recurvirostridae	USNM	635762	176.82	Aquatic Animals	0	0	0	0	0	10	90	0		0	0	0	0	0	0	10	10	0	0	0	0	0	0	0	0	0	0	0	0	0	0	0	0	0	0	0	0	0	0
Hirundo rustica	Passeriformes	Hirundinidae	YPM	104483	17.91	Invertebrates	10	0	10	0	0	80	0	0		8	0	1	1	0	0	0	0	0	0	0	0	0	0	10	0	0	0	10	0	0	0	0	0	0	0	0	0	0	0
Hylia prasina	Passeriformes	Sylviidae	AMNH	19071	13.06	Invertebrates	0	0	0	0	0	100	0	0		0	1	2	0	0	6	1	0	0	0	0	0	0	0	0	0	0	0	0	0	0	0	0	0	0	0	0	0	0	0
Hymenops perspicillatus	Passeriformes	Tyrannidae	YPM	101109	22.9	Invertebrates	0	0	0	0	0	100	0	0		0	3	0	0	0	0	7	0	0	0	0	0	0	0	0	0	0	0	0	0	0	0	0	0	0	0	0	0	0	0
Ibycter americanus	Falconiformes	Falconidae	YPM	139300	624	Invertebrates	10	0	10	0	10	70	0	0		0	0	0	0	8	2	0	0	0	0	0	0	0	0	10	0	0	0	10	0	0	0	0	0	0	0	0	10	0	0
Illadopsis cleaveri	Passeriformes	Timaliidae	NHMUK	S-1911-5-31-357	30.8	Invertebrates	0	0	0	0	0	100	0	0		0	0	0	0	0	3	7	0	0	0	0	0	0	0	0	0	0	0	0	0	0	0	0	0	0	0	0	0	0	0
Indicator indicator	Piciformes	Indicatoridae	USNM	430329	50.4	Omnivore	20	0	0	0	0	80	0	0		0	3	0	0	5	2	0	0	0	0	0	0	0	0	10	0	0	0	0	0	0	0	0	0	0	0	0	0	0	0
Indicator maculatus	Piciformes	Indicatoridae	USNM	631581	46.8	Omnivore	10	0	0	0	0	90	0	0		0	0	0	0	8	2	0	0	0	0	0	0	0	0	10	0	0	0	0	0	0	0	0	0	0	0	0	0	0	0
Irena puella	Passeriformes	Irenidae	FMNH	104162	64.9	Fruit	80	10	0	0	0	10	0	0		0	4	0	0	0	6	0	0	0	0	0	0	0	3	7	0	0	10	0	0	0	0	0	0	0	0	0	0	0	0
Ixobrychus minutus	Pelecaniformes	Ardeidae	USNM	603399	99.49	Aquatic Animals	0	0	0	0	20	10	70	0		0	0	0	0	0	0	10	10	0	0	0	0	0	0	0	0	0	0	0	0	0	0	0	0	0	0	0	10	0	0
Jacana spinosa	Charadriiformes	Jacanidae	USNM	554280	94	Aquatic Animals	0	0	30	0	0	0	70	0		0	0	0	0	0	0	0	10	0	0	0	0	0	0	0	0	0	0	0	10	0	0	0	0	0	0	0	0	0	0
Jynx torquilla	Piciformes	Picidae	USNM	602914	34.96	Invertebrates	0	0	0	0	0	100	0	0		0	0	0	0	2	0	8	0	0	0	0	0	0	0	0	0	0	0	0	0	0	0	0	0	0	0	0	0	0	0
Lanius ludovicianus	Passeriformes	Laniidae	USNM	554039	51.59	Invertebrates	0	0	0	0	20	70	0	10		0	2	0	8	0	0	0	0	0	0	0	0	0	0	0	0	0	0	0	0	0	0	0	0	0	10	0	0	0	10
Larus marinus	Charadriiformes	Laridae	CM	5075	1649.71	Omnivore	20	0	20	0	20	0	20	20		0	0	0	0	0	0	0	0	0	4	2	4	0	0	0	10	0	0	0	10	0	0	0	0	4	0	0	6	0	10
Leiothrix lutea	Passeriformes	Timaliidae	TPM	103271	21.39	Invertebrates	10	0	10	0	0	80	0	0		0	1	0	0	2	5	2	0	0	0	0	0	0	0	10	0	0	0	10	0	0	0	0	0	0	0	0	0	0	0
Leptoptilos dubius	Ciconiiformes	Ciconiidae	USNM	225988	4970	Omnivore	0	0	0	0	30	10	30	30		0	0	0	0	0	0	10	10	0	0	0	0	0	0	0	0	0	0	0	0	0	0	0	0	0	0	0	10	0	10
Leptotila verreauxi	Columbiformes	Columbidae	FMNH	104057	146.88	Seeds	20	0	60	0	0	20	0	0		0	0	0	0	0	0	10	0	0	0	0	0	0	0	0	10	0	0	0	10	0	0	0	0	0	0	0	0	0	0
Leucopsar rothschildi	Passeriformes	Sturnidae	USNM	553653	91.3	Omnivore	30	0	30	0	10	30	0	0		0	0	0	0	0	8	2	0	0	0	0	0	0	0	10	0	0	0	8	2	0	0	0	0	0	0	8	2	0	0
Limosa lapponica	Charadriiformes	Scolopacidae	MNHN	1997-414	291.65	Aquatic Animals	0	0	10	0	0	20	70	0		0	0	0	0	0	0	10	10	0	0	0	0	0	0	0	10	0	0	0	10	0	0	0	0	0	0	0	0	0	0
Locustella naevia	Passeriformes	Sylviidae	NHMUK	S-1981-66-1	13.3	Invertebrates	0	0	0	0	0	100	0	0		0	0	0	0	0	6	4	0	0	0	0	0	0	0	0	0	0	0	0	0	0	0	0	0	0	0	0	0	0	0
Lophorina superba	Passeriformes	Paradisaeidae	CM	4964	76.66	Fruit	50	0	0	0	0	50	0	0		0	0	0	0	5	5	0	0	0	0	0	0	0	1	9	0	0	0	0	0	0	0	0	0	0	0	0	0	0	0
Lorius lory	Psittaciformes	Psittacidae	USNM	557119	176.89	Nectar	20	60	0	0	0	20	0	0		0	0	0	0	0	10	0	0	0	0	0	0	0	0	10	0	0	10	0	0	0	0	0	0	0	0	0	0	0	0
Loxia leucoptera	Passeriformes	Fringillidae	USNM	622723	28.69	Seeds	10	0	50	30	0	10	0	0		0	0	0	0	0	9	1	0	0	0	0	0	0	0	10	0	0	0	9	1	10	0	0	0	0	0	0	0	0	0
Megaceryle alcyon	Coraciiformes	Alcedinidae	USNM	502300	148	Aquatic Animals	0	0	0	0	10	0	90	0		0	0	0	0	0	0	0	0	7	0	3	0	0	0	0	0	0	0	0	0	0	0	0	0	3	7	0	0	0	0
Megalaima haemacephala	Piciformes	Ramphastidae	USNM	613080	44.49	Fruit	60	0	0	0	0	40	0	0		0	3	0	0	3	4	0	0	0	0	0	0	0	0	10	0	0	0	0	0	0	0	0	0	0	0	0	0	0	0
Melanocharis versteri	Passeriformes	Melanocharitidae	YPM	106461	14.67	Fruit	60	0	0	0	0	40	0	0		0	0	3	0	0	5	2	0	0	0	0	0	0	0	10	0	0	0	0	0	0	0	0	0	0	0	0	0	0	0
Meleagris gallopavo	Galliformes	Phasianidae	USNM	346978	5791.37	Omnivore	20	0	20	40	0	20	0	0		0	0	0	0	0	0	10	0	0	0	0	0	0	0	0	10	0	0	0	10	0	10	0	0	0	0	0	0	0	0
Meliphaga lewinii	Passeriformes	Meliphagidae	MNHN	ZO-AC-1873-480	33.58	Omnivore	50	30	0	0	0	20	0	0		0	2	0	0	2	6	0	0	0	0	0	0	0	1	6	3	0	10	0	0	0	0	0	0	0	0	0	0	0	0
Melopsittacus undulatus	Psittaciformes	Psittacidae	YPM	102222	28.99	Seeds	0	0	100	0	0	0	0	0		0	0	0	0	0	0	0	0	0	0	0	0	0	0	0	0	0	0	4	6	0	0	0	0	0	0	0	0	0	0
Menura novaehollandiae	Passeriformes	Menuridae	USNM	632118	972.62	Invertebrates	0	0	10	0	10	80	0	0		0	0	0	0	0	0	10	0	0	0	0	0	0	0	0	0	0	0	0	10	0	0	0	0	0	0	2	8	0	0
Merops nubicus	Coraciiformes	Meropidae	USNM	322454	42.4	Invertebrates	0	0	0	0	0	100	0	0		3	7	0	0	0	0	0	0	0	0	0	0	0	0	0	0	0	0	0	0	0	0	0	0	0	0	0	0	0	0
Merops viridis	Coraciiformes	Meropidae	NHMUK	S-1969-1-46	34.8	Invertebrates	0	0	0	0	0	100	0	0		2	8	0	0	0	0	0	0	0	0	0	0	0	0	0	0	0	0	0	0	0	0	0	0	0	0	0	0	0	0
Mesembrinibis cayennensis	Pelecaniformes	Threskiornithidae	USNM	562523	756	Aquatic Animals	0	0	0	20	0	20	60	0		0	0	0	0	0	0	10	10	0	0	0	0	0	0	0	0	0	0	0	0	0	10	0	0	0	0	0	0	0	0
Micrastur semitorquatus	Falconiformes	Falconidae	USNM	245788	621.68	Vertebrates	0	0	0	0	100	0	0	0		0	0	0	0	0	0	0	0	0	0	0	0	0	0	0	0	0	0	0	0	0	0	0	2	0	5	0	3	0	0
Micropsitta bruijnii	Psittaciformes	Psittacidae	AMNH	28102	13.43	Plants	40	0	0	60	0	0	0	0		0	0	0	0	0	0	0	0	0	0	0	0	0	0	10	0	0	0	0	0	10	0	0	0	0	0	0	0	0	0
Micropygia schomburgkii	Gruiformes	Rallidae	USNM	639367	31.2	Invertebrates	0	0	0	0	0	80	20	0		0	0	0	0	0	0	10	10	0	0	0	0	0	0	0	0	0	0	0	0	0	0	0	0	0	0	0	0	0	0
Momotus momota	Coraciiformes	Momotidae	USNM	344673	114.96	Omnivore	30	0	0	0	20	50	0	0		0	0	8	1	0	0	1	0	0	0	0	0	0	10	0	0	0	0	0	0	0	0	0	0	0	10	0	0	0	0
Monias benschi	Mesitornithiformes	Mesitornithidae	USNM	290927	137.94	Invertebrates	10	0	10	0	0	80	0	0		0	0	0	0	0	0	10	0	0	0	0	0	0	0	0	10	0	0	0	10	0	0	0	0	0	0	0	0	0	0
Morus bassanus	Pelecaniformes	Sulidae	MNHN	199018	2998.74	Aquatic Animals	0	0	0	0	0	0	90	10		0	0	0	0	0	0	0	0	0	0	9	1	0	0	0	0	0	0	0	0	0	0	0	0	0	0	0	0	10	0
Motacilla alba	Passeriformes	Motacillidae	FMNH	106864	23.93	Invertebrates	0	0	0	0	0	80	20	0		0	2	0	0	0	0	8	8	2	0	0	0	0	0	0	0	0	0	0	0	0	0	0	0	0	0	0	0	0	0
Musophaga violacea	Musophagiformes	Musophagidae	FMNH	104075	360	Fruit	70	0	30	0	0	0	0	0		0	0	0	0	0	0	0	0	0	0	0	0	0	0	10	0	0	0	10	0	0	0	0	0	0	0	0	0	0	0
Myiagra hebetior	Passeriformes	Monarchidae	USNM	615036	20.2	Invertebrates	0	0	0	0	0	100	0	0		0	0	5	0	0	5	0	0	0	0	0	0	0	0	0	0	0	0	0	0	0	0	0	0	0	0	0	0	0	0
Neophron percnopterus	Accipitriformes	Accipitridae	USNM	17835	2082	Carrion	0	0	0	0	20	10	10	60		0	0	0	10	0	0	0	0	3	7	0	0	0	0	0	0	0	0	0	0	0	0	0	0	10	0	0	0	0	10
Nestor notabilis	Psittaciformes	Psittacidae	USNM	19876	862.97	Plants	40	0	0	50	0	0	0	10		0	0	0	0	0	0	0	0	0	0	0	0	0	0	8	2	0	0	0	0	10	0	0	0	0	0	0	0	0	10
Nicator chloris	Passeriformes	Pycnonotidae	AMNH	24864	46.1	Invertebrates	10	0	10	0	20	60	0	0		0	0	0	0	0	10	0	0	0	0	0	0	0	0	10	0	0	0	10	0	0	0	0	0	0	0	10	0	0	0
Numenius arquata	Charadriiformes	Scolopacidae	NHMUK	S-1977-21-1	802.99	Aquatic Animals	10	0	10	0	10	10	60	0		0	0	0	0	0	0	10	10	0	0	0	0	0	0	0	10	0	0	0	10	0	0	0	0	0	0	0	10	0	0
Numida meleagris	Galliformes	Numididae	USNM	290390	1299	Omnivore	10	0	40	40	0	10	0	0		0	0	0	0	0	0	10	0	0	0	0	0	0	0	0	10	0	0	0	10	0	10	0	0	0	0	0	0	0	0
Nyctibius grandis	Caprimulgiformes	Nyctibiidae	USNM	623085	547	Invertebrates	0	0	0	0	10	90	0	0		0	10	0	0	0	0	0	0	0	0	0	0	0	0	0	0	0	0	0	0	0	0	0	0	0	10	0	0	0	0
Nyctibius griseus	Caprimulgiformes	Nyctibiidae	USNM	610497	172.04	Invertebrates	0	0	0	0	0	100	0	0		0	10	0	0	0	0	0	0	0	0	0	0	0	0	0	0	0	0	0	0	0	0	0	0	0	0	0	0	0	0
Nycticorax nycticorax	Pelecaniformes	Ardeidae	USNM	501635	810	Aquatic Animals	0	0	0	0	10	20	70	0		0	0	0	0	0	0	10	10	0	0	0	0	0	0	0	0	0	0	0	0	0	0	0	0	0	0	0	10	0	0
Rostratula semicollaris	Charadriiformes	Rostratulidae	USNM	612032	76.6	Aquatic Animals	0	0	40	0	0	0	60	0		0	0	0	0	0	0	0	10	0	0	0	0	0	0	0	0	0	0	0	10	0	0	0	0	0	0	0	0	0	0
Oceanodroma tethys	Procellariiformes	Hydrobatidae	USNM	614199	22.6	Aquatic Animals	0	0	0	0	0	0	100	0		0	0	0	0	0	0	0	0	0	8	0	2	0	0	0	0	0	0	0	0	0	0	0	0	0	0	0	0	0	0
Odontophorus capueira	Galliformes	Odontophoridae	MNHN	1868-180	425.4	Omnivore	40	0	40	0	0	20	0	0		0	0	0	0	0	0	10	0	0	0	0	0	0	0	0	10	0	0	0	10	0	0	0	0	0	0	0	0	0	0
Odontophorus gujanensis	Galliformes	Odontophoridae	USNM	621708	314.06	Omnivore	20	0	30	0	0	50	0	0		0	0	0	0	0	0	10	0	0	0	0	0	0	0	0	10	0	0	0	10	0	0	0	0	0	0	0	0	0	0
Oenanthe oenanthe	Passeriformes	Muscicapidae	AMNH	17960	25.39	Invertebrates	20	0	10	0	0	70	0	0		0	1	0	1	0	0	8	0	0	0	0	0	0	0	10	0	0	0	10	0	0	0	0	0	0	0	0	0	0	0
Opisthocomus hoazin	Opisthocomiformes	Opisthocomidae	YPM	109944	696	Plants	0	0	0	100	0	0	0	0		0	0	0	0	0	0	0	0	0	0	0	0	0	0	0	0	0	0	0	0	10	0	0	0	0	0	0	0	0	0
Oriolus oriolus	Passeriformes	Oriolidae	FMNH	369196	79	Omnivore	30	10	10	0	20	30	0	0		0	1	0	0	0	8	1	0	0	0	0	0	0	0	10	0	0	10	10	0	0	0	0	0	0	0	10	0	0	0
Ortalis motmot	Galliformes	Cracidae	USNM	621705	520	Fruit	100	0	0	0	0	0	0	0		0	0	0	0	0	0	0	0	0	0	0	0	0	0	7	3	0	0	0	0	0	0	0	0	0	0	0	0	0	0
Otis tarda	Otidiformes	Otididae	USNM	289732	6759.92	Omnivore	0	0	40	0	20	40	0	0		0	0	0	0	0	0	10	0	0	0	0	0	0	0	0	0	0	0	0	10	0	0	0	0	0	0	0	10	0	0
Oxylabes madagascariensis	Passeriformes	Sylviidae	FMNH	384714	23.3	Invertebrates	0	0	0	0	0	100	0	0		0	0	0	0	0	3	7	0	0	0	0	0	0	0	0	0	0	0	0	0	0	0	0	0	0	0	0	0	0	0
Oxyura jamaicensis	Anseriformes	Anatidae	NHMUK	S-2004-18-1	608.15	Aquatic Animals	0	0	40	0	0	0	60	0		0	0	0	0	0	0	0	0	0	0	0	2	8	0	0	0	0	0	0	10	0	0	0	0	0	0	0	0	0	0
Pachycephala philippinensis	Passeriformes	Pachycephalidae	FMNH	392304	22.3	Invertebrates	0	0	0	0	0	100	0	0		0	0	0	0	0	0	0	0	0	0	0	0	0	0	0	0	0	0	0	0	0	0	0	0	0	0	0	0	0	0
Pachyramphus minor	Passeriformes	Cotingidae	NHMUK	1891.7.20.308	36.6	Invertebrates	50	0	0	0	0	50	0	0		0	4	6	0	0	0	0	0	0	0	0	0	0	10	0	0	0	0	0	0	0	0	0	0	0	0	0	0	0	0
Pandion haliaetus	Accipitriformes	Accipitridae	USNM	623422	1483.2	Aquatic Animals	0	0	0	0	0	0	100	0		0	0	0	0	0	0	0	0	0	10	0	0	0	0	0	0	0	0	0	0	0	0	0	0	0	0	0	0	0	0
Paradisaea minor	Passeriformes	Paradisaeidae	FMNH	104462	207.93	Fruit	80	0	0	0	0	20	0	0		0	0	0	0	8	2	0	0	0	0	0	0	0	0	10	0	0	0	0	0	0	0	0	0	0	0	0	0	0	0
Paradisaea raggiana	Passeriformes	Paradisaeidae	USNM	500630	212.59	Fruit	60	0	0	0	0	40	0	0		0	0	0	0	8	2	0	0	0	0	0	0	0	0	10	0	0	0	0	0	0	0	0	0	0	0	0	0	0	0
Paradisaea rudolphi	Passeriformes	Paradisaeidae	USNM	321104	164.09	Fruit	80	0	0	0	10	10	0	0		0	0	0	0	8	2	0	0	0	0	0	0	0	0	10	0	0	0	0	0	0	0	0	0	0	0	10	0	0	0
Pardalotus striatus	Passeriformes	Pardalotidae	NHMUK	S-1966-51-192	11.44	Invertebrates	0	20	0	0	0	80	0	0		0	0	0	0	0	10	0	0	0	0	0	0	0	0	0	0	0	10	0	0	0	0	0	0	0	0	0	0	0	0
Passer domesticus	Passeriformes	Passeridae	USNM	604859	26.51	Seeds	0	0	60	30	0	10	0	0		0	1	0	0	0	5	4	0	0	0	0	0	0	0	0	0	0	0	4	6	2	8	0	0	0	0	0	0	0	0
Pelagodroma marina	Procellariiformes	Hydrobatidae	USNM	614205	47.2	Aquatic Animals	0	0	0	0	0	0	100	0		0	0	0	0	0	0	0	0	0	8	0	2	0	0	0	0	0	0	0	0	0	0	0	0	0	0	0	0	0	0
Pelecanoides georgicus	Procellariiformes	Pelecanoididae	AMNH	3232	121	Aquatic Animals	0	0	0	0	0	0	100	0		0	0	0	0	0	0	0	0	0	0	2	1	7	0	0	0	0	0	0	0	0	0	0	0	0	0	0	0	0	0
Pelecanoides urinatrix	Procellariiformes	Pelecanoididae	NHMUK	S-1916-1-21	152.06	Aquatic Animals	0	0	0	0	0	0	100	0		0	0	0	0	0	0	0	0	0	0	2	1	7	0	0	0	0	0	0	0	0	0	0	0	0	0	0	0	0	0
Pelecanus occidentalis	Pelecaniformes	Pelecanidae	USNM	489428	3427.84	Aquatic Animals	0	0	0	0	0	0	90	10		0	0	0	0	0	0	0	0	0	0	8	2	0	0	0	0	0	0	0	0	0	0	0	0	0	0	0	0	10	0
Penelope purpurascens	Galliformes	Cracidae	USNM	288719	2060	Fruit	70	0	0	20	0	10	0	0		0	0	0	0	0	10	0	0	0	0	0	0	0	0	8	2	0	0	0	0	8	2	0	0	0	0	0	0	0	0
Perdix perdix	Galliformes	Phasianidae	USNM	553824	405.3	Omnivore	0	0	30	40	0	30	0	0		0	0	0	0	0	0	10	0	0	0	0	0	0	0	0	0	0	0	0	10	0	10	0	0	0	0	0	0	0	0
Pernis apivorus	Accipitriformes	Accipitridae	MNHN	1997-309	754.37	Invertebrates	0	0	0	0	20	80	0	0		0	1	0	0	8	0	1	0	0	0	0	0	0	0	0	0	0	0	0	0	0	0	0	0	0	8	1	1	0	0
Phaethon aethereus	Phaethontiformes	Phaethontidae	USNM	18555	749.99	Aquatic Animals	0	0	0	0	0	0	100	0		0	0	0	0	0	0	0	0	0	1	9	0	0	0	0	0	0	0	0	0	0	0	0	0	0	0	0	0	0	0
Phaethon lepturus	Phaethontiformes	Phaethontidae	NHMUK	1898-91-676	328.04	Aquatic Animals	0	0	0	0	0	0	100	0		0	0	0	0	0	0	0	0	0	1	9	0	0	0	0	0	0	0	0	0	0	0	0	0	0	0	0	0	0	0
Phaethornis superciliosus	Apodiformes	Trochilidae	FMNH	386765	6.3	Nectar	0	90	0	0	0	10	0	0		10	0	0	0	0	0	0	0	0	0	0	0	0	0	0	0	10	0	0	0	0	0	0	0	0	0	0	0	0	0
Phainopepla nitens	Passeriformes	Bombycillidae	YPM	107690	22.1	Fruit	60	0	0	0	0	40	0	0		1	9	0	0	0	0	0	0	0	0	0	0	0	0	10	0	0	0	0	0	0	0	0	0	0	0	0	0	0	0
Phalacrocorax carbo	Pelecaniformes	Phalacrocoracidae	USNM	18851	2528.97	Aquatic Animals	0	0	0	0	10	0	90	0		0	0	0	0	0	0	0	0	0	1	0	0	9	0	0	0	0	0	0	0	0	0	0	0	0	0	0	10	0	0
Phalcoboenus australis	Falconiformes	Falconidae	USNM	490979	1187	Carrion	0	0	0	0	20	0	20	60		0	0	0	0	0	0	0	10	0	0	0	0	0	0	0	0	0	0	0	0	0	0	0	0	0	0	0	10	0	10
Philepitta castanea	Passeriformes	Philepittidae	FMNH	393177	35.4	Fruit	60	30	0	0	0	10	0	0		0	0	0	0	0	6	4	0	0	0	0	0	0	3	7	0	0	10	0	0	0	0	0	0	0	0	0	0	0	0
Phoebastria nigripes	Procellariiformes	Diomedeidae	USNM	630953	3188.41	Aquatic Animals	0	0	0	0	0	0	90	10		0	0	0	0	0	0	0	0	0	0	1	9	0	0	0	0	0	0	0	0	0	0	0	0	0	0	0	0	10	0
Phoenicopterus ruber	Phoenicopteriformes	Phoenicopteridae	MNHN	1882-206	3031.59	Aquatic Animals	0	0	20	10	0	0	70	0		0	0	0	0	0	0	0	10	0	0	0	0	0	0	0	0	0	0	0	10	0	0	10	0	0	0	0	0	0	0
Phoeniculus bollei	Bucerotiformes	Phoeniculidae	AMNH	4232	54.6	Invertebrates	10	0	10	0	0	80	0	0		0	0	0	0	10	0	0	0	0	0	0	0	0	0	10	0	0	0	10	0	0	0	0	0	0	0	0	0	0	0
Phylloscopus ruficapilla	Passeriformes	Sylviidae	FMNH	356787	7.7	Invertebrates	0	0	0	0	0	100	0	0		0	1	2	0	0	7	0	0	0	0	0	0	0	0	0	0	0	0	0	0	0	0	0	0	0	0	0	0	0	0
Picoides pubescens	Piciformes	Picidae	USNM	498607	25.55	Invertebrates	10	0	10	0	0	80	0	0		0	0	0	0	10	0	0	0	0	0	0	0	0	0	10	0	0	0	10	0	0	0	0	0	0	0	0	0	0	0
Picus viridis	Piciformes	Picidae	AMNH	31676	176	Invertebrates	10	0	0	0	0	90	0	0		0	0	0	0	2	0	8	0	0	0	0	0	0	0	0	10	0	0	0	0	0	0	0	0	0	0	0	0	0	0
Pipilo chlorurus	Passeriformes	Emberizidae	AMNH	21692	29.4	Omnivore	20	0	20	20	0	40	0	0		0	0	0	0	0	4	6	0	0	0	0	0	0	0	4	6	0	0	4	6	4	6	0	0	0	0	0	0	0	0
Pipra rubrocapilla	Passeriformes	Pipridae	YPM	105741	12	Fruit	80	0	0	0	0	20	0	0		0	0	10	0	0	0	0	0	0	0	0	0	0	10	0	0	0	0	0	0	0	0	0	0	0	0	0	0	0	0
Pitta sordida	Passeriformes	Pittidae	USNM	432055	64.5	Invertebrates	0	0	0	0	0	100	0	0		0	0	0	0	0	0	10	0	0	0	0	0	0	0	0	0	0	0	0	0	0	0	0	0	0	0	0	0	0	0
Platalea ajaja	Pelecaniformes	Threskiornithidae	MNHN	1884-2571	1490	Aquatic Animals	0	0	0	10	0	0	90	0		0	0	0	0	0	0	0	10	0	0	0	0	0	0	0	0	0	0	0	0	0	0	10	0	0	0	0	0	0	0
Platalea leucorodia	Pelecaniformes	Threskiornithidae	MNHN	ME48	1868	Aquatic Animals	0	0	0	10	0	0	90	0		0	0	0	0	0	0	0	10	0	0	0	0	0	0	0	0	0	0	0	0	0	0	10	0	0	0	0	10	0	0
Plectrophenax nivalis	Passeriformes	Emberizidae	FMNH	428968	42.2	Seeds	0	0	70	0	0	30	0	0		0	1	0	0	0	3	6	0	0	0	0	0	0	0	0	0	0	0	3	7	0	0	0	0	0	0	0	0	0	0
Ploceus nigricollis	Passeriformes	Ploceidae	AMNH	17116	27.1	Invertebrates	20	0	10	0	0	70	0	0		0	0	0	0	0	10	0	0	0	0	0	0	0	0	10	0	0	0	10	0	0	0	0	0	0	0	0	0	0	0
Pluvialis squatarola	Charadriiformes	Charadriidae	YPM	108400	250	Aquatic Animals	0	0	10	0	0	20	70	0		0	0	0	0	0	0	10	10	0	0	0	0	0	0	0	0	0	0	0	10	0	10	0	0	0	0	0	0	0	0
Pluvianellus socialis	Charadriiformes	Chionidae	AMNH	17700	84.11	Aquatic Animals	0	0	0	0	0	0	100	0		0	0	0	0	0	0	0	10	0	0	0	0	0	0	0	0	0	0	0	0	0	0	0	0	0	0	0	0	0	0
Pluvianus aegyptius	Charadriiformes	Glareolidae	AMNH	24771	82	Aquatic Animals	0	0	10	0	0	10	70	10		0	0	0	0	0	0	10	10	0	0	0	0	0	0	0	0	0	0	0	10	0	0	0	0	0	0	0	0	0	10
Podargus strigoides	Caprimulgiformes	Podargidae	USNM	632131	308.03	Invertebrates	0	0	0	0	20	80	0	0		0	0	3	7	0	0	0	0	0	0	0	0	0	0	0	0	0	0	0	0	0	0	0	0	0	10	0	0	0	0
Podiceps cristatus	Podicipediformes	Podicipedidae	USNM	560594	730.96	Aquatic Animals	0	0	0	0	0	0	100	0		0	0	0	0	0	0	0	0	0	0	0	1	9	0	0	0	0	0	0	0	0	0	0	0	0	0	0	0	0	0
Parus atricapillus	Passeriformes	Paridae	YPM	103511	10.8	Invertebrates	20	0	20	0	0	60	0	0		0	0	1	0	0	9	0	0	0	0	0	0	0	0	10	0	0	0	10	0	0	0	0	0	0	0	0	0	0	0
Porphyrio porphyrio	Gruiformes	Rallidae	MNHN	1909-511	773.88	Omnivore	0	0	30	40	10	0	20	0		0	0	0	0	0	0	0	10	0	0	0	0	0	0	0	0	0	0	0	10	0	1	9	0	0	0	0	10	0	0
Porzana atra	Gruiformes	Rallidae	USNM	562787	77.4	Invertebrates	0	0	0	0	10	90	0	0		0	0	0	0	0	0	10	0	0	0	0	0	0	0	0	0	0	0	0	0	0	0	0	0	0	0	0	10	0	0
Probosciger aterrimus	Psittaciformes	Psittacidae	USNM	346724	841	Omnivore	40	0	40	20	0	0	0	0		0	0	0	0	0	0	0	0	0	0	0	0	0	0	9	1	0	0	9	1	10	0	0	0	0	0	0	0	0	0
Prunella modularis	Passeriformes	Prunellidae	NHMUK	S-1973-25-1	20.24	Invertebrates	0	0	40	0	0	60	0	0		0	0	0	0	0	0	10	0	0	0	0	0	0	0	0	0	0	0	0	10	0	0	0	0	0	0	0	0	0	0
Psarocolius wagleri	Passeriformes	Icteridae	UMMZ	209355	155.5	Omnivore	10	10	0	0	40	40	0	0		0	0	0	0	0	10	0	0	0	0	0	0	0	0	10	0	0	10	0	0	0	0	0	0	0	0	10	0	0	0
Psittacus erithacus	Psittaciformes	Psittacidae	MNHN	1967116	333	Seeds	50	0	50	0	0	0	0	0		0	0	0	0	0	0	0	0	0	0	0	0	0	0	10	0	0	0	10	0	0	0	0	0	0	0	0	0	0	0
Psophia crepitans	Gruiformes	Psophiidae	MNHN	2013-314	1026	Fruit	80	0	0	0	10	10	0	0		0	0	0	0	0	0	10	0	0	0	0	0	0	0	0	10	0	0	0	0	0	0	0	0	0	0	0	0	0	0
Pterocles gutturalis	Pteroclidiformes	Pteroclididae	USNM	430847	338	Seeds	0	0	100	0	0	0	0	0		0	0	0	0	0	0	0	0	0	0	0	0	0	0	0	0	0	0	0	10	0	0	0	0	0	0	0	0	0	0
Pterodroma macroptera	Procellariiformes	Procellariidae	USNM	500654	531.78	Aquatic Animals	0	0	0	0	0	0	100	0		0	0	0	0	0	0	0	0	0	4	0	6	0	0	0	0	0	0	0	0	0	0	0	0	0	0	0	0	0	0
Ptilinopus roseicapilla	Columbiformes	Columbidae	MNHN	1888-34	90.4	Fruit	90	0	0	10	0	0	0	0		0	0	0	0	0	0	0	0	0	0	0	0	0	0	9	1	0	0	0	0	10	0	0	0	0	0	0	0	0	0
Ptilonorhynchus violaceus	Passeriformes	Ptilonorhynchidae	USNM	428269	218.91	Omnivore	30	10	10	10	0	40	0	0		0	2	0	0	0	8	0	0	0	0	0	0	0	0	10	0	0	10	10	0	10	0	0	0	0	0	0	0	0	0
Puffinus puffinus	Procellariiformes	Procellariidae	MNHN	1997-170	453.26	Aquatic Animals	0	0	0	0	0	0	90	10		0	0	0	0	0	0	0	0	0	0	4	3	3	0	0	0	0	0	0	0	0	0	0	0	0	0	0	0	10	0
Pygoscelis adeliae	Sphenisciformes	Spheniscidae	NHMUK	S-1966-42	4847.67	Aquatic Animals	0	0	0	0	0	0	100	0		0	0	0	0	0	0	0	0	0	0	0	0	10	0	0	0	0	0	0	0	0	0	0	0	0	0	0	0	0	0
Quiscalus mexicanus	Passeriformes	Icteridae	YPM	107757	160.47	Omnivore	20	0	20	0	20	20	0	20		0	0	0	0	0	2	8	0	0	0	0	0	0	0	2	8	0	0	2	8	0	0	0	0	0	0	2	8	0	10
Ramphastos sulfuratus	Piciformes	Ramphastidae	USNM	612339	409.69	Fruit	60	0	0	0	20	20	0	0		0	0	0	0	0	10	0	0	0	0	0	0	0	0	10	0	0	0	0	0	0	0	0	0	0	0	10	0	0	0
Recurvirostra avosetta	Charadriiformes	Recurvirostridae	NHMUK	1954-26-1	304	Aquatic Animals	0	0	0	10	0	0	90	0		0	0	0	0	0	0	0	10	0	0	0	0	0	0	0	0	0	0	0	0	0	0	10	0	0	0	0	0	0	0
Regulus satrapa	Passeriformes	Reguliidae	NHMUK	S-1998-103-25	6.19	Invertebrates	0	0	0	0	0	100	0	0		0	0	0	0	0	10	0	0	0	0	0	0	0	0	0	0	0	0	0	0	0	0	0	0	0	0	0	0	0	0
Rhea americana	Rheiformes	Rheidae	MNHN	1878730	23000	Omnivore	20	0	20	20	20	20	0	0		0	0	0	0	0	0	10	0	0	0	0	0	0	0	0	10	0	0	0	10	0	10	0	0	0	0	0	10	0	0
Rhinoptilus africanus	Charadriiformes	Glareolidae	USNM	431520	87.5	Invertebrates	0	0	0	0	0	100	0	0		0	0	0	0	0	0	10	0	0	0	0	0	0	0	0	0	0	0	0	0	0	0	0	0	0	0	0	0	0	0
Rhipidura albicollis	Passeriformes	Rhipiduridae	NHMUK	S-1969-1-179	12.9	Invertebrates	0	0	0	0	0	100	0	0		0	8	0	2	0	0	0	0	0	0	0	0	0	0	0	0	0	0	0	0	0	0	0	0	0	0	0	0	0	0
Rhopocichla atriceps	Passeriformes	Timaliidae	FMNH	355736	16.3	Invertebrates	0	0	0	0	0	100	0	0		0	0	0	0	0	4	6	0	0	0	0	0	0	0	0	0	0	0	0	0	0	0	0	0	0	0	0	0	0	0
Rhynchocyclus brevirostris	Passeriformes	Tyrannidae	YPM	144521	24.3	Invertebrates	20	0	20	0	0	60	0	0		0	1	9	0	0	0	0	0	0	0	0	0	0	0	10	0	0	0	10	0	0	0	0	0	0	0	0	0	0	0
Rhynchotus rufescens	Tinamiformes	Tinamidae	NHMUK	S-1952-1-24	843.47	Omnivore	0	0	30	20	10	40	0	0		0	0	0	0	0	0	10	0	0	0	0	0	0	0	0	0	0	0	0	10	0	10	0	0	0	0	0	10	0	0
Rollulus rouloul	Galliformes	Phasianidae	NHMUK	1891-7-20-87	216.48	Omnivore	30	0	30	0	0	40	0	0		0	0	0	0	0	0	10	0	0	0	0	0	0	0	0	10	0	0	0	10	0	0	0	0	0	0	0	0	0	0
Rostratula benghalensis	Charadriiformes	Rostratulidae	USNM	613017	121	Aquatic Animals	0	0	40	0	0	0	60	0		0	0	0	0	0	0	0	10	0	0	0	0	0	0	0	0	0	0	0	10	0	0	0	0	0	0	0	0	0	0
Rupicola peruvianus	Passeriformes	Cotingidae	YPM	109149	242.5	Fruit	70	0	0	0	10	20	0	0		0	0	0	0	0	0	0	0	0	0	0	0	0	8	2	0	0	0	0	0	0	0	0	0	0	0	0	0	0	0
Ruwenzorornis johnstoni	Musophagiformes	Musophagidae	FMNH	355262	240	Fruit	80	0	0	10	0	10	0	0		0	0	0	0	0	10	0	0	0	0	0	0	0	0	10	0	0	0	0	0	10	0	0	0	0	0	0	0	0	0
Sagittarius serpentarius	Accipitriformes	Accipitridae	AMNH	1306	4017	Vertebrates	0	0	0	0	50	50	0	0		0	0	0	0	0	0	10	0	0	0	0	0	0	0	0	0	0	0	0	0	0	0	0	0	0	0	0	10	0	0
Sakesphorus luctuosus	Passeriformes	Thamnophilidae	USNM	562278	31.4	Invertebrates	0	0	0	0	0	100	0	0		0	0	1	1	0	8	0	0	0	0	0	0	0	0	0	0	0	0	0	0	0	0	0	0	0	0	0	0	0	0
Saltator albicollis	Passeriformes	Cardinalidae	AMNH	7249	41.33	Fruit	60	0	0	30	0	10	0	0		0	0	0	0	0	10	0	0	0	0	0	0	0	0	10	0	0	0	0	0	10	0	0	0	0	0	0	0	0	0
Sarcoramphus papa	Accipitriformes	Cathartidae	MNHN	A4002-IV/188	3400	Carrion	0	0	0	0	0	0	0	100		0	0	0	0	0	0	0	0	0	0	0	0	0	0	0	0	0	0	0	0	0	0	0	0	0	0	0	0	0	10
Scopus umbretta	Pelecaniformes	Scopidae	NHMUK	1897-5-10-38	472	Aquatic Animals	0	0	0	0	40	10	50	0		0	0	0	0	0	0	10	10	0	0	0	0	0	0	0	0	0	0	0	0	0	0	0	0	0	0	0	10	0	0
Scytalopus magellanicus	Passeriformes	Rhinocryptidae	AMNH	24350	13.67	Invertebrates	0	0	0	0	0	100	0	0		0	0	0	0	0	0	0	0	0	0	0	0	0	0	0	0	0	0	0	0	0	0	0	0	0	0	0	0	0	0
Semnornis ramphastinus	Piciformes	Ramphastidae	USNM	346963	97.7	Fruit	60	0	0	0	0	40	0	0		0	0	0	0	2	8	0	0	0	0	0	0	0	0	10	0	0	0	0	0	0	0	0	0	0	0	0	0	0	0
Sericulus chrysocephalus	Passeriformes	Ptilonorhynchidae	FMNH	106327	99.49	Fruit	70	0	10	10	0	10	0	0		0	3	0	0	0	7	0	0	0	0	0	0	0	0	10	0	0	0	10	0	10	0	0	0	0	0	0	0	0	0
Sitta europaea	Passeriformes	Sittidae	NHMUK	S-1952-2-669	20.37	Invertebrates	0	10	10	10	0	70	0	0		0	0	0	0	7	1	2	0	0	0	0	0	0	0	0	0	0	10	10	0	10	0	0	0	0	0	0	0	0	0
Smithornis capensis	Passeriformes	Eurylaimidae	FMNH	444067	23.2	Invertebrates	0	0	0	0	0	100	0	0		0	0	7	0	0	2	1	0	0	0	0	0	0	0	0	0	0	0	0	0	0	0	0	0	0	0	0	0	0	0
Spheniscus humboldti	Sphenisciformes	Spheniscidae	MNHN	1965-162	4366.39	Aquatic Animals	0	0	0	0	0	0	100	0		0	0	0	0	0	0	0	0	0	0	0	0	10	0	0	0	0	0	0	0	0	0	0	0	0	0	0	0	0	0
Spizella passerina	Passeriformes	Emberizidae	NHMUK	S-1955-1-48	12.2	Seeds	0	0	50	0	0	50	0	0		0	0	0	0	0	4	6	0	0	0	0	0	0	0	0	0	0	0	4	6	0	0	0	0	0	0	0	0	0	0
Stachyris whiteheadi	Passeriformes	Timaliidae	FMNH	3877432	21.88	Invertebrates	0	0	0	0	0	100	0	0		0	0	0	0	0	10	0	0	0	0	0	0	0	0	0	0	0	0	0	0	0	0	0	0	0	0	0	0	0	0
Steatornis caripensis	Caprimulgiformes	Steatornithidae	USNM	560206	408	Fruit	100	0	0	0	0	0	0	0		0	0	0	0	0	0	0	0	0	0	0	0	0	9	1	0	0	0	0	0	0	0	0	0	0	0	0	0	0	0
Stercorarius parasiticus	Charadriiformes	Stercorariidae	USNM	502330	444.31	Aquatic Animals	0	0	0	0	40	10	50	0		0	0	0	0	0	0	10	0	0	8	2	0	0	0	0	10	0	0	0	0	0	0	0	0	0	0	0	10	0	0
Sterna hirundo	Charadriiformes	Laridae	NHMUK	S-1975-65-3	129.15	Aquatic Animals	0	0	0	0	0	0	90	10		0	0	0	0	0	0	0	0	0	4	6	0	0	0	0	0	0	0	0	0	0	0	0	0	0	0	0	0	10	0
Streptoprocne semicollaris	Apodiformes	Apodidae	USNM	489351	175	Invertebrates	0	0	0	0	0	100	0	0		10	0	0	0	0	0	0	0	0	0	0	0	0	0	0	0	0	0	0	0	0	0	0	0	0	0	0	0	0	0
Strix aluco	Strigiformes	Strigidae	NHMUK	S-1975-49-3	472.46	Vertebrates	0	0	0	0	90	10	0	0		0	0	0	10	0	0	0	0	0	0	0	0	0	0	0	0	0	0	0	0	0	0	0	0	2	8	0	0	0	0
Strix nigrolineata	Strigiformes	Strigidae	USNM	613976	457.89	Invertebrates	0	0	0	0	30	70	0	0		0	0	0	0	0	0	0	0	0	0	0	0	0	0	0	0	0	0	0	0	0	0	0	0	0	10	0	0	0	0
Struthidea cinerea	Passeriformes	Corcoracidae	USNM	224841	132	Omnivore	0	0	40	0	10	50	0	0		0	0	0	0	0	1	9	0	0	0	0	0	0	0	0	0	0	0	1	9	0	0	0	0	0	0	1	9	0	0
Struthio camelus	Struthioniformes	Struthionidae	MNHN	1908160	111000	Plants	0	0	30	50	10	10	0	0		0	0	0	0	0	0	10	0	0	0	0	0	0	0	0	0	0	0	0	10	0	10	0	0	0	0	0	10	0	0
Sturnus unicolor	Passeriformes	Sturnidae	YPM	105055	83.66	Omnivore	10	0	20	10	40	20	0	0		0	1	0	0	1	2	6	0	0	0	0	0	0	0	10	0	0	0	10	0	10	0	0	0	0	0	0	10	0	0
Sula dactylatra	Pelecaniformes	Sulidae	NHMUK	S-1975-3-71	1732.08	Aquatic Animals	0	0	0	0	0	0	100	0		0	0	0	0	0	0	0	0	0	0	9	1	0	0	0	0	0	0	0	0	0	0	0	0	0	0	0	0	0	0
Sylvietta leucophrys	Passeriformes	Sylviidae	FMNH	346504	11.34	Invertebrates	0	0	0	0	0	100	0	0		0	0	0	0	0	10	0	0	0	0	0	0	0	0	0	0	0	0	0	0	0	0	0	0	0	0	0	0	0	0
Taeniopygia guttata	Passeriformes	Estrildidae	YPM	102820	12.04	Seeds	0	0	100	0	0	0	0	0		0	0	0	0	0	0	0	0	0	0	0	0	0	0	0	0	0	0	0	10	0	0	0	0	0	0	0	0	0	0
Tangara schrankii	Passeriformes	Thraupidae	CM	S-15320	19	Fruit	80	0	0	0	0	20	0	0		0	0	1	0	0	9	0	0	0	0	0	0	0	0	10	0	0	0	0	0	0	0	0	0	0	0	0	0	0	0
Tapera naevia	Cuculiformes	Cuculidae	UMMZ	222217	48.42	Invertebrates	0	0	0	0	0	100	0	0		0	0	0	0	0	6	4	0	0	0	0	0	0	0	0	0	0	0	0	0	0	0	0	0	0	0	0	0	0	0
Tauraco erythrolophus	Musophagiformes	Musophagidae	AMNH	27414	261.24	Fruit	60	0	40	0	0	0	0	0		0	0	0	0	0	0	0	0	0	0	0	0	0	0	10	0	0	0	10	0	0	0	0	0	0	0	0	0	0	0
Tetrao urogallus	Galliformes	Phasianidae	YPM	102910	2716.61	Plants	10	0	0	90	0	0	0	0		0	0	0	0	0	0	0	0	0	0	0	0	0	0	0	10	0	0	0	0	5	5	0	0	0	0	0	0	0	0
Thalassarche chlororhynchos	Procellariiformes	Diomedeidae	YPM	102976	2128.84	Aquatic Animals	0	0	0	0	0	0	100	0		0	0	0	0	0	0	0	0	0	0	2	6	2	0	0	0	0	0	0	0	0	0	0	0	0	0	0	0	0	0
Theristicus caerulescens	Pelecaniformes	Threskiornithidae	USNM	635755	1500	Invertebrates	0	0	0	0	0	60	40	0		0	0	0	0	0	0	10	10	0	0	0	0	0	0	0	0	0	0	0	0	0	0	0	0	0	0	0	0	0	0
Thinocorus orbignyianus	Charadriiformes	Thinocoridae	USNM	637907	115	Plants	0	0	0	100	0	0	0	0		0	0	0	0	0	0	0	0	0	0	0	0	0	0	0	0	0	0	0	0	0	10	0	0	0	0	0	0	0	0
Threskiornis aethiopicus	Pelecaniformes	Threskiornithidae	USNM	558414	1493.18	Aquatic Animals	0	0	0	0	10	20	60	10		0	0	0	0	0	0	10	10	0	0	0	0	0	0	0	0	0	0	0	0	0	0	0	0	0	0	0	10	5	5
Thryothorus ludovicianus	Passeriformes	Troglodytidae	YPM	108237	18.96	Invertebrates	10	0	10	0	20	60	0	0		0	0	0	0	0	9	1	0	0	0	0	0	0	0	10	0	0	0	10	0	0	0	0	0	0	0	10	0	0	0
Tigrisoma lineatum	Pelecaniformes	Ardeidae	USNM	631043	812.99	Aquatic Animals	0	0	0	0	20	0	80	0		0	0	0	0	0	0	0	10	0	0	0	0	0	0	0	0	0	0	0	0	0	0	0	0	0	0	0	10	0	0
Tockus erythrorhynchus	Bucerotiformes	Bucerotidae	USNM	322992	138.56	Vertebrates	10	0	0	0	50	40	0	0		0	0	0	0	0	0	10	0	0	0	0	0	0	0	10	0	0	0	0	0	0	0	0	0	0	0	0	10	0	0
Todiramphus pyrrhopygius	Coraciiformes	Alcedinidae	NHMUK	S-1969-4-43	51.7	Invertebrates	0	0	0	0	20	70	10	0		0	0	2	8	0	0	0	0	10	0	0	0	0	0	0	0	0	0	0	0	0	0	0	0	0	10	0	0	0	0
Toxostoma redivivum	Passeriformes	Mimidae	USNM	636895	84.4	Invertebrates	40	0	0	0	0	60	0	0		0	0	0	0	0	0	10	0	0	0	0	0	0	0	10	0	0	0	0	0	0	0	0	0	0	0	0	0	0	0
Treron curvirostra	Columbiformes	Columbidae	MNHN	1884-2475	134.45	Fruit	100	0	0	0	0	0	0	0		0	0	0	0	0	0	0	0	0	0	0	0	0	0	9	1	0	0	0	0	0	0	0	0	0	0	0	0	0	0
Tringa totanus	Charadriiformes	Scolopacidae	YPM	11514	129	Aquatic Animals	0	0	0	0	0	0	100	0		0	0	0	0	0	0	0	10	0	0	0	0	0	0	0	0	0	0	0	0	0	0	0	0	0	0	0	10	0	0
Trogon viridis	Trogoniformes	Trogonidae	USNM	561286	89.69	Fruit	60	0	0	0	10	30	0	0		0	0	10	0	0	0	0	0	0	0	0	0	0	10	0	0	0	0	0	0	0	0	0	0	0	10	0	0	0	0
Turdus merula	Passeriformes	Turdidae	NHMUK	S-1975-29-1	102.73	Invertebrates	20	0	20	0	10	50	0	0		0	0	0	0	0	2	8	0	0	0	0	0	0	0	9	1	0	0	10	0	0	0	0	0	0	0	2	8	0	0
Turdus philomelos	Passeriformes	Turdidae	MNHN	1997-663	67.74	Invertebrates	40	0	0	0	0	60	0	0		0	0	0	0	0	0	10	0	0	0	0	0	0	0	10	0	0	0	0	0	0	0	0	0	0	0	0	0	0	0
Turnix suscitator	Charadriiformes	Turnicidae	USNM	562147	49.1	Seeds	0	0	50	20	0	30	0	0		0	0	0	0	0	0	10	0	0	0	0	0	0	0	0	0	0	0	0	10	0	10	0	0	0	0	0	0	0	0
Turnix velox	Charadriiformes	Turnicidae	AMNH	9658	44.28	Seeds	0	0	60	20	0	20	0	0		0	0	0	0	0	0	10	0	0	0	0	0	0	0	0	0	0	0	0	10	0	10	0	0	0	0	0	0	0	0
Tyrannus savana	Passeriformes	Tyrannidae	USNM	635850	31.9	Invertebrates	30	0	0	0	0	70	0	0		0	8	0	1	0	0	1	0	0	0	0	0	0	7	3	0	0	0	0	0	0	0	0	0	0	0	0	0	0	0
Tyrannus tyrannus	Passeriformes	Tyrannidae	AMNH	31397	39.85	Invertebrates	10	0	10	0	10	60	10	0		1	5	2	2	0	0	0	0	10	0	0	0	0	0	10	0	0	0	10	0	0	0	0	0	0	10	0	0	0	0
Tyto alba	Strigiformes	Tytonidae	NHMUK	S-2014-4-71	403.32	Vertebrates	0	0	0	0	90	10	0	0		0	0	0	10	0	0	0	0	0	0	0	0	0	0	0	0	0	0	0	0	0	0	0	0	7	3	0	0	0	0
Upupa epops	Bucerotiformes	Upupidae	NHMUK	S-1968-4-2	66.93	Invertebrates	0	0	0	0	20	80	0	0		0	0	0	0	1	0	9	0	0	0	0	0	0	0	0	0	0	0	0	0	0	0	0	0	0	0	0	10	0	0
Uria aalge	Charadriiformes	Alcidae	YPM	111991	991.93	Aquatic Animals	0	0	0	0	0	0	100	0		0	0	0	0	0	0	0	0	0	0	0	0	10	0	0	0	0	0	0	0	0	0	0	0	0	0	0	0	0	0
Vanellus vanellus	Charadriiformes	Charadriidae	MNHN	1931-195	218.37	Aquatic Animals	0	0	0	0	0	50	50	0		0	0	0	0	0	0	10	10	0	0	0	0	0	0	0	0	0	0	0	0	0	0	0	0	0	0	0	0	0	0
Vanga curvirostris	Passeriformes	Vangidae	MNHN	2017-254	64.17	Invertebrates	0	0	0	0	50	50	0	0		0	0	4	0	0	6	0	0	0	0	0	0	0	0	0	0	0	0	0	0	0	0	0	0	0	0	10	0	0	0
Vidua macroura	Passeriformes	Viduidae	FMNH	313258	15.74	Seeds	0	0	80	0	0	20	0	0		0	0	0	0	0	0	10	0	0	0	0	0	0	0	0	0	0	0	2	8	0	0	0	0	0	0	0	0	0	0
Vireo olivaceus	Passeriformes	Vireonidae	AMNH	31488	16.06	Invertebrates	20	0	20	0	0	60	0	0		0	0	0	0	0	10	0	0	0	0	0	0	0	0	10	0	0	0	10	0	0	0	0	0	0	0	0	0	0	0
Vultur gryphus	Accipitriformes	Cathartidae	NHMUK	S-1956-1-81	11236.1	Carrion	0	0	0	0	0	0	0	100		0	0	0	0	0	0	0	0	0	0	0	0	0	0	0	0	0	0	0	0	0	0	0	0	0	0	0	0	0	10
Bernieria zosterops	Passeriformes	Sylviidae	YPM	103512	10.85	Invertebrates	0	0	0	0	0	100	0	0		0	0	3	0	0	7	0	0	0	0	0	0	0	0	0	0	0	0	0	0	0	0	0	0	0	0	0	0	0	0
Xenicus gilviventris	Passeriformes	Acanthisittidae	NHMUK	S-1972-1-108	17.59	Invertebrates	10	0	10	0	0	80	0	0		0	1	0	0	0	4	5	0	0	0	0	0	0	0	10	0	0	0	10	0	0	0	0	0	0	0	0	0	0	0
Yuhina brunneiceps	Passeriformes	Timaliidae	YPM	107381	12.49	Omnivore	30	40	0	0	0	30	0	0		0	0	0	0	0	10	0	0	0	0	0	0	0	0	10	0	2	8	0	0	0	0	0	0	0	0	0	0	0	0
Zonotrichia albicollis	Passeriformes	Emberizidae	AMNH	31502	24.4	Seeds	20	0	40	10	0	30	0	0		0	0	0	0	0	0	10	0	0	0	0	0	0	0	0	10	0	0	0	10	10	0	0	0	0	0	0	0	0	0
Zosterops fuscicapilla	Passeriformes	Zosteropidae	AMNH	7678	11.2	Insectivore	50	0	0	0	0	50	0	0		0	0	0	0	0	10	0	0	0	0	0	0	0	0	10	0	0	0	0	0	0	0	0	0	0	0	0	0	0	0
